# Supplementary material for: Bacteroidetocins Target the Essential Outer Membrane Protein BamA of Bacteroidales Symbionts and Pathogens
Source: mBio. 2021 Sep 14;12(5):e02285-21. doi: 10.1128/mBio.02285-21 (PMC8546649; doi:10.1128/mBio.02285-21)
Supplement: TABLE S1 [file mbio.02285-21-st001.xlsx]

## Sheet: Bacterial strains
Table S1a. Strains used in this study	source	accession
Bacteroides fragilis 638R	lab stock	GCF_000210835.1
B. fragilis 638R mut 1 (Bd-A resistant) bamA nt.1633 C>G	this study
B. fragilis 638R (BamA D545Y reconstructed)	this study
Bacteroides (Phocaeicola) vulgatus ATCC 8482	this study	GCF_000012825.1
B. vulgatus ATCC 8482 mut1 (Bd-A resistant) bamA nt.1635_1637del	this study
B. vulgatus ATCC 8482 mut2 (Bd-A resistant) bamA nt.1870 T>C	this study
B. vulgatus ATCC 8482 (BamA D546D reconstructed)	this study
B. vulgatus ATCC 8482 (BamA W624R reconstructed)	this study
Parabacteroides johnsonii CL02T12C29	Comstock lab [1]	GCF_000307375.1
P. johnsonii CL02T12C29 mut1 (Bd-A resistant) bamA nt.1559 G>A	this study
Prevotella bivia ATCC 29303 (DSM 20514)	ATCC	GCF_000262545.1
P. bivia ATCC 29303 mut 1 (Bd-A resistant) bamA nt.1538 G>A	this study
P. bivia ATCC 29303 mut 2 (Bd-A resistant) bamA nt.1639 G>A	this study
P. bivia DNF00188	BEI	GCF_000759045.1
P. bivia DNF00188 mut 1 (Bd-A resistant) bamA nt.1639 G>T	this study
B. vulgatus CL01T12C17 (Bd-A producer)	Comstock lab [2]	GCF_007556405.1
B. thetaiotaomicron CL15T12C11 (Bd-B producer)	Comstock lab [2]	GCF_007556425.1
B. thetaiotaomicron CL15T12C11 ∆1844 (Bd-B gene deletion)	Comstock lab [2]
Prevotella disiens DNF00882	BEI	GCF_000759225.1
Prevotella oris DSM 18711	DSMZ	GCF_000377685.1
Prevotella amnii CRIS 21A-A	BEI	GCF_000177355.1
Prevotella timonensis CRIS 5C-B1	BEI	GCF_000177055.1
Dysgonomonas mossii DSM 22836	DSMZ	GCF_000213575.1
Paraprevotella clara DSM 19731 (YIT 11840)	DSMZ	GCF_000233955.1
Bacteroides (Phocaeicola) coprophilis DSM 18228	DSMZ	GCF_000157915.1
Bacteroides (Phocaeicola) plebeius DSM 17135	DSMZ	GCF_000187895.1
Bacteroides (Phocaeicola) coprocola DSM 17136	DSMZ	GCF_000154845.1
Prevotella buccae D17	BEI	GCF_000162455.1
Prevotella enoeca F0113	Forsyth Institute	GCF_001444445.1
Bacteroides (Phocaeicola) abscessus DSM 21584 (CCUG 55929)	DSMZ	GCF_000312445.1
Prevotella oris F0302	BEI	GCF_000162915.1
Prevotella shahii DSM 15611	DSMZ	GCF_003201715.1
Prevotella sp. F0295	BEI	GCF_000163495.1
Prevotella sp. F0108	BEI	GCF_000162415.1
Alistipes shahii CL01T132C09	this study
B. fragilis 638R pNBU2-bla-tetQ in tRNA attB2 site	this study
B. fragilis 638R BamA D545Y pNBU2-bla-ermGb in tRNA attB2 site	this study
B. vulgatus ATCC8482 pNBU2-bla-tetQ in tRNA attB2 site	this study
B. vulgatus ATCC8482 BamA D546∆ pNBU2-bla-ermGb in tRNA attB2 site	this study
B. thetaiotaomicron CL15T119C47	this study
B. thetaiotaomicron CL15T119C52	this study
Bacteroides (Phocaeicola) dorei CL15T119C65	this study
Bacteroides uniformis CL15T119C74	this study
Bacteroides ovatus CL15T119C77	this study
E. coli S17 λpir pNBU2-bla-ermGb	E. Martens
E. coli S17 λpir pNBU-bla-tetQ	E. Martens
E. coli S17 λpir pLGB13	Comstock lab [3]
accession numbers provided for wild type strains with publically available genome sequences
1. Zitomersky, N.L., M.J. Coyne, and L.E. Comstock, Longitudinal analysis of the prevalence, maintenance, and IgA response to species of the order Bacteroidales in the human gut. Infect Immun, 2011. 79(5): p. 2012-20.
2. Coyne, M.J., et al., A family of anti-Bacteroidales peptide toxins wide-spread in the human gut microbiota. Nat Commun, 2019. 10(1): p. 3460.
3. Garcia-Bayona, L. and L.E. Comstock, Streamlined Genetic Manipulation of Diverse Bacteroides and Parabacteroides Isolates from the Human Gut Microbiota. mBio, 2019. 10(4).

## Sheet: Primers
Table S1b. Primers used in this study
To reconstruct B. fragilis 638R BamA D545Y	forward primer	taagattagcattatgagtgCCCGGATTTGCTGATCCG
	reverse primer	cttgatatcgaattcctgcaGGCTGTCATACCTACGGC
To reconstruct B. vulgatus ATCC 8284 BamA D546D	forward primer	taagattagcattatgagtgCGGACTTCCGCGAAGAAG
	reverse primer	cttgatatcgaattcctgcaCGAACTTTTGAGCGCTGG
To screen CL15T119 isolates for Bd-B genetic region	forward primer	attttgttcaatcattaggtcgct
	reverse primer	tcatatcaaatgaatgagaagcgt
16S rRNA gene amplification and sequencing	forward	cctggctcaggatgaacg
	reverse	tacggctaccttgttacgactt
AP-PCR-1	single primer PCR	aggttgcctg
AP-PCR-2	single primer PCR	caagcgcaac
AP-PCR-3	single primer PCR	atggcggtga
