# Supplementary material for: Bacteroidetocins Target the Essential Outer Membrane Protein BamA of Bacteroidales Symbionts and Pathogens
Source: mBio. 2021 Sep 14;12(5):e02285-21. doi: 10.1128/mBio.02285-21 (PMC8546649; doi:10.1128/mBio.02285-21)
Supplement: TABLE S2 [file mbio.02285-21-st002.xlsx]

## Sheet: Bd-A downregulated genes 
Table S2. Analyses of RNASeq data of Bd-A treated B. vulgatus ATCC 8482 versus untreated.
											DESeq2			EdgeR
GB locus tag	RS locus tag	start	stop	strand	bp	aa	product	COG categories	COG groups		FC	padj		FC	FDR
BVU_1847	BVU_RS09360	2397671	2400601	+	2931	976	TonB-dependent receptor				-27.2857	3.57929e-146		-27.0406	2.99829e-118
BVU_1844	BVU_RS09345	2394296	2395837	+	1542	513	RagB/SusD family nutrient uptake outer membrane protein				-25.8057	2.8907e-103		-25.5395	4.17973e-93
BVU_1841	BVU_RS09330	2386184	2389192	-	3009	1002	TonB-dependent receptor	P	Metabolism		-25.8718	8.63113e-105		-25.6512	3.95163e-92
BVU_1854	BVU_RS09395	2413702	2416719	+	3018	1005	TonB-dependent receptor				-31.0188	2.65766e-102		-30.7839	1.22858e-91
BVU_1278	BVU_RS06460	1718932	1722057	+	3126	1041	hypothetical protein				-13.072	3.24603e-117		-12.9646	4.05784e-88
BVU_1843	BVU_RS09340	2391311	2394271	+	2961	986	TonB-dependent receptor				-22.6397	2.25871e-89		-22.4619	1.26716e-80
BVU_2020	BVU_RS10240	2613122	2616343	+	3222	1073	SusC/RagA family TonB-linked outer membrane protein				-16.2578	6.26938e-77		-16.1003	1.07956e-65
BVU_2448	BVU_RS12325	3147914	3149083	-	1170	389	DUF4974 domain-containing protein				-251.263	3.79746e-24		-231.175	1.30281e-65
BVU_2447	BVU_RS12320	3144545	3147898	-	3354	1117	TonB-dependent receptor	P	Metabolism		-66.1623	4.43522e-55		-64.8088	3.0599e-65
BVU_1277	BVU_RS06455	1718392	1718883	+	492	163	helix-turn-helix transcriptional regulator	K	Information storage and processing		-23.7284	2.67064e-67		-23.5135	1.12794e-63
BVU_1286	BVU_RS06505	1732643	1735369	-	2727	908	hypothetical protein				-10.6281	4.40997e-72		-10.5423	4.99296e-63
BVU_0959	BVU_RS04870	1264336	1267431	+	3096	1031	TonB-dependent receptor				-11.3121	7.22082e-67		-11.2199	4.17174e-60
BVU_2749	BVU_RS13835	3507171	3510512	+	3342	1113	carboxypeptidase regulatory-like domain-containing protein				-5.86832	1.63216e-95		-5.82269	4.87093e-59
BVU_0563	BVU_RS02860	800580	803990	-	3411	1136	SusC/RagA family TonB-linked outer membrane protein				-6.64692	1.06667e-80		-6.59456	9.96442e-59
BVU_3710	BVU_RS18605	4582462	4585557	+	3096	1031	TonB-dependent receptor				-9.53463	1.45418e-69		-9.45252	1.23444e-58
BVU_1855	BVU_RS09400	2416743	2418329	+	1587	528	RagB/SusD family nutrient uptake outer membrane protein				-24.1513	2.10764e-56		-23.9064	1.74634e-54
BVU_0561	BVU_RS02850	794821	798201	-	3381	1126	SusC/RagA family TonB-linked outer membrane protein				-10.2923	4.08201e-60		-10.2033	2.90934e-54
BVU_1848	BVU_RS09365	2400602	2402143	+	1542	513	RagB/SusD family nutrient uptake outer membrane protein				-15.9381	1.02048e-62		-15.7701	3.64399e-54
BVU_1845	BVU_RS09350	2395862	2396650	+	789	262	hypothetical protein				-26.4976	2.89213e-55		-26.152	1.20035e-53
BVU_0494	BVU_RS02530	688030	690870	-	2841	946	helix-turn-helix domain-containing protein	K	Information storage and processing		-6.77166	1.90742e-66		-6.71516	2.14363e-50
BVU_1852	BVU_RS09385	2409119	2412010	+	2892	963	TonB-dependent receptor				-29.992	2.75174e-54		-29.6672	6.9061e-50
BVU_1709	BVU_RS08680	2200733	2201317	-	585	194	RNA polymerase sigma-70 factor	K	Information storage and processing		-8.40723	1.68989e-50		-8.33548	4.61246e-46
BVU_0315	BVU_RS01605	467476	468972	+	1497	498	HAMP domain-containing histidine kinase	T	Cellular processes and signaling		-10.4657	8.53523e-47		-10.371	1.52942e-44
BVU_3908	BVU_RS19590	4818980	4819183	-	204	67	winged helix-turn-helix domain-containing protein				-4.76742	8.2161e-56		-4.72978	4.87499e-43
BVU_1840	BVU_RS09325	2384680	2386155	-	1476	491	RagB/SusD family nutrient uptake outer membrane protein				-19.5883	1.99066e-42		-19.3159	2.43624e-42
BVU_2188	BVU_RS11020	2820996	2823794	-	2799	932	hypothetical protein				-4.51451	3.64137e-56		-4.47804	2.78981e-40
BVU_0562	BVU_RS02855	798666	800552	-	1887	628	SusD/RagB family nutrient-binding outer membrane lipoprotein				-6.23562	5.51391e-45		-6.18518	3.96727e-40
BVU_3711	BVU_RS18610	4585586	4587223	+	1638	545	RagB/SusD family nutrient uptake outer membrane protein				-7.37867	1.08572e-48		-7.31358	6.91032e-39
BVU_0960	BVU_RS04875	1267460	1269097	+	1638	545	RagB/SusD family nutrient uptake outer membrane protein				-7.67831	1.20456e-47		-7.61132	6.91763e-39
BVU_RS00050	BVU_RS00050	14159	14359	+	201	66	hypothetical protein				-8.53375	2.19438e-40		-8.46424	5.50739e-37
BVU_1853	BVU_RS09390	2412023	2413519	+	1497	498	RagB/SusD family nutrient uptake outer membrane protein				-37.2363	5.22042e-13		-36.6703	9.31576e-37
BVU_2650	BVU_RS13330	3368571	3369614	-	1044	347	mannose-1-phosphate guanylyltransferase				-9.24928	7.76332e-41		-9.15737	2.38503e-35
BVU_0560	BVU_RS02845	792859	794805	-	1947	648	SusD/RagB family nutrient-binding outer membrane lipoprotein				-7.56167	1.07279e-36		-7.49806	1.32803e-33
BVU_2446	BVU_RS12315	3143077	3144525	-	1449	482	RagB/SusD family nutrient uptake outer membrane protein				-30.9141	5.50461e-26		-30.0964	2.47766e-33
BVU_0568	BVU_RS02885	808837	812238	+	3402	1133	SusC/RagA family TonB-linked outer membrane protein				-8.24142	1.72788e-33		-8.16885	3.79426e-33
BVU_2549	BVU_RS12835	3251408	3252748	+	1341	446	TlpA family protein disulfide reductase	O	Cellular processes and signaling		-7.73516	9.83611e-36		-7.66846	9.71418e-32
BVU_0361	BVU_RS01845	520389	521003	-	615	204	3%2C4-dihydroxy-2-butanone-4-phosphate synthase	H	Metabolism		-4.05039	1.15983e-31		-4.01752	1.37361e-28
BVU_2750	BVU_RS13840	3510987	3513584	+	2598	865	carboxypeptidase-like regulatory domain-containing protein	P	Metabolism		-3.64651	1.47056e-29		-3.61951	1.82948e-26
BVU_2550	BVU_RS12840	3252778	3256059	+	3282	1093	SusC/RagA family TonB-linked outer membrane protein				-6.49724	2.17698e-26		-6.44125	1.98506e-26
BVU_2235	BVU_RS11250	2895321	2896463	+	1143	380	hypothetical protein				-4.21127	1.69269e-27		-4.1775	1.19323e-24
BVU_0944	BVU_RS04795	1243619	1244167	-	549	182	RNA polymerase sigma-70 factor	K	Information storage and processing		-14.7864	6.40064e-25		-14.6782	3.36672e-24
BVU_2770	BVU_RS13940	3536427	3538046	-	1620	539	hypothetical protein				-12.5605	3.57191e-23		-12.3711	4.48716e-24
BVU_1629	BVU_RS08280	2116610	2117104	+	495	164	DUF4488 domain-containing protein				-5.32736	5.4985e-24		-5.2801	1.19835e-23
BVU_2551	BVU_RS12845	3256072	3257514	+	1443	480	RagB/SusD family nutrient uptake outer membrane protein				-6.67578	1.69846e-22		-6.61766	1.24493e-22
BVU_2187	BVU_RS11015	2819801	2820991	-	1191	396	OmpA family protein	M	Cellular processes and signaling		-3.8314	1.1065e-22		-3.80026	2.22992e-22
BVU_2445	BVU_RS12310	3141893	3143056	-	1164	387	metallophosphoesterase				-36.5694	1.15128e-16		-35.1621	2.25808e-22
BVU_2669	BVU_RS13425	3388991	3389491	-	501	166	UpxY family transcription antiterminator				-7.44125	6.0591e-22		-7.3769	4.08793e-21
BVU_3096	BVU_RS15610	3914750	3915703	+	954	317	methylenetetrahydrofolate reductase [NAD(P)H]	E	Metabolism		-10.6138	1.36083e-21		-10.5062	4.89879e-21
BVU_0569	BVU_RS02890	812260	814173	+	1914	637	SusD/RagB family nutrient-binding outer membrane lipoprotein				-6.52354	2.62282e-21		-6.46274	1.6683e-20
BVU_3956	BVU_RS19830	4873781	4874146	+	366	121	response regulator transcription factor	T; K	Information storage and processing; Cellular processes and signaling		-2.6164	7.43803e-30		-2.59592	4.35063e-20
BVU_2661	BVU_RS13385	3378964	3380496	-	1533	510	aldolase catalytic domain-containing protein				-5.29108	1.19574e-20		-5.24628	5.6656e-19
BVU_0138	BVU_RS00700	209285	212107	-	2823	940	helix-turn-helix domain-containing protein	K	Information storage and processing		-3.29246	2.54273e-23		-3.26601	6.07939e-19
BVU_3071	BVU_RS15480	3881826	3882629	-	804	267	MBL fold metallo-hydrolase	R; P	Metabolism; Poorly characterized		-2.64089	6.88151e-24		-2.62081	8.57696e-18
BVU_0982	BVU_RS04980	1297101	1298054	+	954	317	NAD-dependent epimerase/dehydratase family protein	M	Cellular processes and signaling		-3.86797	2.43852e-22		-3.83497	1.1495e-17
BVU_1139	BVU_RS05755	1532552	1534234	+	1683	560	sulfate permease	P; T	Metabolism; Cellular processes and signaling		-3.20658	1.00931e-18		-3.1801	1.20236e-17
BVU_4133	BVU_RS20720	5083183	5084346	-	1164	387	N-acetylglucosamine-6-phosphate deacetylase	G	Metabolism		-2.84585	1.02809e-20		-2.82318	1.7839e-17
BVU_0571	BVU_RS02900	815786	818941	+	3156	1051	SusC/RagA family TonB-linked outer membrane protein				-6.12821	5.1516e-18		-6.06345	2.03895e-17
BVU_2992	BVU_RS15085	3790261	3791808	+	1548	515	M28 family peptidase	E; O	Metabolism; Cellular processes and signaling		-3.99249	2.22624e-18		-3.9587	3.3507e-17
BVU_1287	BVU_RS21375	1735431	1735688	-	258	85	helix-turn-helix transcriptional regulator				-11.1145	2.22134e-16		-10.9334	4.05461e-17
BVU_2787	BVU_RS14030	3555155	3556603	+	1449	482	ATP-binding cassette domain-containing protein	H; R; P; V	Metabolism; Poorly characterized; Cellular processes and signaling		-2.68513	3.38891e-19		-2.66468	4.65025e-17
BVU_0348	BVU_RS01775	505346	506380	+	1035	344	[FeFe] hydrogenase H-cluster radical SAM maturase HydE	H	Metabolism		-4.02833	1.20398e-16		-3.99455	6.2352e-17
BVU_3091	BVU_RS15585	3907873	3909030	-	1158	385	ABC transporter substrate-binding protein	P	Metabolism		-2.9903	2.21011e-19		-2.96626	7.12963e-17
BVU_2652	BVU_RS13340	3370732	3371811	-	1080	359	GDP-mannose 4%2C6-dehydratase	M	Cellular processes and signaling		-5.66482	2.53459e-17		-5.61176	7.4951e-17
BVU_2808	BVU_RS14145	3582706	3585210	+	2505	834	hypothetical protein				-4.21747	1.40518e-18		-4.18187	7.73144e-17
BVU_0542	BVU_RS02760	769851	773783	+	3933	1310	response regulator	T; K	Information storage and processing; Cellular processes and signaling		-3.05625	1.83433e-20		-3.03122	1.23689e-16
BVU_0347	BVU_RS01770	503871	505337	+	1467	488	4Fe-4S dicluster domain-containing protein	C; F	Metabolism		-3.52678	7.7864e-16		-3.49818	1.4965e-16
BVU_1082	BVU_RS05475	1438504	1441590	+	3087	1028	TonB-dependent receptor				-5.17257	3.46722e-16		-5.12578	1.51258e-16
BVU_2491	BVU_RS12545	3192654	3194207	-	1554	517	acyl-CoA carboxylase subunit beta	I	Metabolism		-2.68388	1.54065e-19		-2.66269	1.75053e-16
BVU_2653	BVU_RS13345	3371894	3372712	-	819	272	glycosyltransferase	M; N	Cellular processes and signaling		-6.90785	1.5718e-16		-6.823	2.90537e-16
BVU_0639	BVU_RS03245	917614	918384	-	771	256	helix-turn-helix transcriptional regulator	K	Information storage and processing		-2.60592	4.02852e-21		-2.58502	3.75441e-16
BVU_1054	BVU_RS05335	1401610	1404648	+	3039	1012	SusC/RagA family TonB-linked outer membrane protein	P	Metabolism		-19.7581	1.53303e-14		-19.2824	1.19739e-15
BVU_0989	BVU_RS05015	1305776	1306729	+	954	317	NAD-dependent epimerase/dehydratase family protein	M	Cellular processes and signaling		-3.99933	5.2875e-18		-3.96401	1.33588e-15
BVU_3092	BVU_RS15590	3909044	3911221	-	2178	725	TonB-dependent receptor	P	Metabolism		-2.42389	2.73385e-19		-2.40502	1.56007e-15
BVU_0349	BVU_RS01780	506393	507811	+	1419	472	[FeFe] hydrogenase H-cluster radical SAM maturase HydG	H	Metabolism		-3.11823	1.04152e-16		-3.09373	2.27461e-15
BVU_2690	BVU_RS13530	3418115	3421234	+	3120	1039	TonB-dependent receptor				-4.20911	7.85261e-16		-4.17188	4.89704e-15
BVU_3270	BVU_RS16445	4103294	4104520	+	1227	408	glycine betaine/L-proline ABC transporter ATP-binding protein	E; H; G; R; P; M; T; V	Metabolism; Poorly characterized; Cellular processes and signaling		-3.37199	4.01406e-15		-3.34249	5.38932e-15
BVU_2666	BVU_RS13410	3385187	3386014	-	828	275	O-acetyltransferase Cps9vM				-5.61485	2.43018e-15		-5.55535	7.57273e-15
BVU_0128	BVU_RS00650	186648	189461	-	2814	937	helix-turn-helix domain-containing protein	K	Information storage and processing		-2.72421	4.56766e-19		-2.70222	9.12883e-15
BVU_2983	BVU_RS15040	3779408	3780955	-	1548	515	arylsulfatase	P	Metabolism		-3.97644	3.7415e-14		-3.94307	9.56549e-15
BVU_2751	BVU_RS13845	3513606	3515498	+	1893	630	choice-of-anchor J domain-containing protein				-3.35344	1.87126e-14		-3.32529	2.08364e-14
BVU_2746	BVU_RS13820	3503073	3503894	+	822	273	3-methyl-2-oxobutanoate hydroxymethyltransferase	H	Metabolism		-2.25244	1.24207e-23		-2.23526	2.37534e-14
BVU_RS13945	BVU_RS13945	3538067	3538264	-	198	65	hypothetical protein				-44.3573	3.08403e-09		-41.1364	2.46745e-14
BVU_0350	BVU_RS01785	507875	509065	+	1191	396	[FeFe] hydrogenase H-cluster maturation GTPase HydF	R	Poorly characterized		-3.52197	7.7017e-16		-3.49323	3.04578e-14
BVU_0505	BVU_RS02580	709692	712763	+	3072	1023	TonB-dependent receptor	P	Metabolism		-3.4457	5.86473e-14		-3.4176	5.05936e-14
BVU_2825	BVU_RS14240	3600060	3600329	-	270	89	hypothetical protein				-70.2982	3.7476e-07		-60.6723	6.42547e-14
BVU_3992	BVU_RS20005	4912075	4913163	-	1089	362	HpaII family restriction endonuclease				-2.63036	1.30545e-16		-2.60962	6.6555e-14
BVU_2651	BVU_RS13335	3369629	3370711	-	1083	360	GDP-L-fucose synthase	M	Cellular processes and signaling		-4.58925	1.65995e-14		-4.54588	7.82751e-14
BVU_0359	BVU_RS01835	518433	519278	-	846	281	transketolase	G	Metabolism		-5.21204	1.53217e-13		-5.1623	1.23238e-13
BVU_3640	BVU_RS18250	4506593	4508890	+	2298	765	bifunctional dihydroorotate dehydrogenase B NAD binding subunit/NADPH-dependent glutamate synthase	C; E; H; R; O; I	Metabolism; Poorly characterized; Cellular processes and signaling		-2.31662	4.14712e-17		-2.29784	1.34711e-13
BVU_2654	BVU_RS13350	3372741	3373646	-	906	301	glycosyltransferase family 2 protein	M	Cellular processes and signaling		-8.7635	8.83728e-13		-8.62746	1.3492e-13
BVU_2823	BVU_RS14230	3599140	3599472	-	333	110	DUF2693 domain-containing protein				-30.6826	9.79911e-10		-28.901	1.6713e-13
BVU_0640	BVU_RS03250	918435	920042	-	1608	535	alpha-galactosidase				-2.16269	9.11941e-22		-2.14604	1.86225e-13
BVU_0308	BVU_RS01570	454416	456086	-	1671	556	putative transporter	R	Poorly characterized		-2.23755	6.17362e-18		-2.2201	2.47791e-13
BVU_1406	BVU_RS07115	1880666	1881484	+	819	272	1-acyl-sn-glycerol-3-phosphate acyltransferase				-2.33313	6.28278e-17		-2.31523	2.78717e-13
BVU_1662	BVU_RS08450	2145950	2148268	+	2319	772	TonB-dependent receptor				-2.56739	4.29264e-14		-2.54744	2.79503e-13
BVU_1040	BVU_RS05270	1380224	1381234	+	1011	336	6-phosphofructokinase	G	Metabolism		-2.73541	1.17827e-13		-2.71245	3.39147e-13
BVU_2189	BVU_RS11025	2824315	2825223	-	909	302	helix-turn-helix domain-containing protein	K	Information storage and processing		-4.84893	2.61654e-13		-4.8016	4.42774e-13
BVU_3773	BVU_RS18915	4659551	4660426	+	876	291	SDR family oxidoreductase	I	Metabolism		-3.52738	2.48728e-14		-3.49898	4.79353e-13
BVU_1075	BVU_RS05440	1428296	1430323	+	2028	675	LTA synthase family protein				-3.01935	1.04962e-12		-2.9938	7.06488e-13
BVU_2710	BVU_RS13630	3450633	3451919	+	1287	428	O-acetylhomoserine aminocarboxypropyltransferase/cysteine synthase	E	Metabolism		-14.7566	2.13824e-05		-14.5904	1.07092e-12
BVU_0203	BVU_RS01035	313730	314452	-	723	240	tRNA threonylcarbamoyladenosine dehydratase	H	Metabolism		-2.45374	1.84612e-15		-2.43387	1.12085e-12
BVU_2676	BVU_RS13465	3397560	3398963	-	1404	467	undecaprenyl-phosphate glucose phosphotransferase	M	Cellular processes and signaling		-4.70153	6.52051e-13		-4.65712	1.26236e-12
BVU_3694	BVU_RS18535	4566542	4566880	-	339	112	HipA N-terminal domain-containing protein				-2.40294	8.14765e-16		-2.38454	1.26585e-12
BVU_1706	BVU_RS08670	2198547	2198771	-	225	74	hypothetical protein				-2.84685	9.31337e-12		-2.8237	1.88221e-12
BVU_0747	BVU_RS03795	1037758	1041795	-	4038	1345	response regulator	T; K	Information storage and processing; Cellular processes and signaling		-2.69229	3.51174e-14		-2.67182	1.96083e-12
BVU_3958	BVU_RS19840	4875365	4876228	+	864	287	TolC family protein				-3.36867	1.26364e-13		-3.34138	2.19911e-12
BVU_3341	BVU_RS16795	4175477	4176757	+	1281	426	serine hydroxymethyltransferase	E	Metabolism		-2.31565	6.62576e-15		-2.29713	2.65929e-12
BVU_2266	BVU_RS11405	2928588	2929409	+	822	273	hypothetical protein				-2.66989	8.98792e-15		-2.64784	2.68407e-12
BVU_3255	BVU_RS16375	4084581	4085369	-	789	262	class I SAM-dependent methyltransferase	R; Q	Metabolism; Poorly characterized		-3.29401	1.18228e-13		-3.26715	3.32948e-12
BVU_1623	BVU_RS08250	2108571	2108936	+	366	121	GntR family transcriptional regulator				-2.77104	2.63386e-13		-2.7485	3.82797e-12
BVU_2021	BVU_RS10245	2616365	2617873	+	1509	502	SusD/RagB family nutrient-binding outer membrane lipoprotein				-5.88347	2.3179e-11		-5.82949	1.14078e-11
BVU_3778	BVU_RS18940	4663843	4664157	+	315	104	hypothetical protein				-3.25039	3.22892e-13		-3.223	1.36243e-11
BVU_3959	BVU_RS19845	4876234	4878381	+	2148	715	hypothetical protein				-2.84757	4.85343e-12		-2.823	1.39035e-11
BVU_3105	BVU_RS15660	3927070	3929163	+	2094	697	anaerobic ribonucleoside-triphosphate reductase				-2.26157	7.1868e-14		-2.24336	1.93941e-11
BVU_3004	BVU_RS15145	3801931	3803244	+	1314	437	VWA domain-containing protein				-2.90443	1.10643e-10		-2.88032	2.43641e-11
BVU_3128	BVU_RS15770	3952651	3952917	+	267	88	hypothetical protein				-5.12638	7.42323e-11		-5.0794	3.52005e-11
BVU_2824	BVU_RS14235	3599578	3600063	-	486	161	RNA polymerase sigma factor	K	Information storage and processing		-66.8502	1.33741e-06		-57.6451	3.78472e-11
BVU_1582	BVU_RS08040	2068628	2069341	-	714	237	hypothetical protein				-3.0854	2.81632e-11		-3.05878	4.4642e-11
BVU_3957	BVU_RS19835	4874153	4875328	+	1176	391	sugar transferase	M	Cellular processes and signaling		-2.25158	9.46291e-13		-2.2339	4.73632e-11
BVU_1423	BVU_RS07205	1901876	1903567	+	1692	563	Na/Pi cotransporter family protein	P	Metabolism		-2.05266	6.16957e-16		-2.03685	4.97278e-11
BVU_2860	BVU_RS14420	3631070	3631990	-	921	306	PD-(D/E)XK nuclease family protein				-4.09982	1.68383e-11		-4.05782	6.35878e-11
BVU_RS22405	BVU_RS22405	3960638	3960862	-	225	74	hypothetical protein				-18.702	9.6867e-09		-17.9593	6.73352e-11
BVU_3897	BVU_RS19540	4803305	4804168	+	864	287	copper homeostasis protein CutC	P	Metabolism		-2.28936	3.94964e-12		-2.27028	8.03751e-11
BVU_0287	BVU_RS01460	420280	422176	+	1897	631.333	tetratricopeptide repeat protein				-2.46359	1.97732e-10		-2.44441	1.0908e-10
BVU_1581	BVU_RS08035	2068226	2068570	+	345	114	hypothetical protein				-2.87989	3.28881e-10		-2.85865	1.11103e-10
BVU_1279	BVU_RS06465	1722146	1723261	+	1116	371	hypothetical protein				-11.8463	3.77768e-09		-11.578	1.21529e-10
BVU_2660	BVU_RS13380	3378217	3378912	-	696	231	acylneuraminate cytidylyltransferase family protein				-6.98559	4.12737e-10		-6.88272	1.37313e-10
BVU_4189	BVU_RS20990	5156508	5158685	-	2178	725	TonB-dependent receptor	P	Metabolism		-2.55999	2.41028e-10		-2.5402	1.51744e-10
BVU_0204	BVU_RS01040	314439	316586	-	2148	715	cation:proton antiporter	P	Metabolism		-2.07239	4.50494e-13		-2.05622	1.94046e-10
BVU_2657	BVU_RS13365	3375188	3376285	-	1098	365	glycosyltransferase	M	Cellular processes and signaling		-6.82981	7.58483e-10		-6.7281	2.32224e-10
BVU_0069	BVU_RS00355	98189	99187	+	999	332	response regulator transcription factor				-3.41377	4.93211e-11		-3.38375	2.89883e-10
BVU_0575	BVU_RS02920	823492	824046	-	555	184	cupin domain-containing protein	K	Information storage and processing		-2.48293	4.97851e-11		-2.46474	3.11655e-10
BVU_2275	BVU_RS11450	2942113	2943417	+	1305	434	pyridoxal phosphate-dependent aminotransferase				-2.66368	1.34217e-11		-2.64085	3.39321e-10
BVU_3774	BVU_RS18920	4660469	4661410	+	942	313	GNAT family N-acetyltransferase	O; J; Q	Information storage and processing; Metabolism; Cellular processes and signaling		-3.45427	1.89824e-10		-3.42809	3.62925e-10
BVU_1281	BVU_RS06480	1725435	1726430	+	996	331	fimbrillin family protein				-3.05686	1.69958e-09		-3.03093	3.83023e-10
BVU_RS15865	BVU_RS15865	3966578	3966820	+	243	80	hypothetical protein				-4.13753	9.9423e-10		-4.0995	4.50759e-10
BVU_RS12330	BVU_RS12330	3149187	3149738	-	552	183	RNA polymerase sigma-70 factor	K	Information storage and processing		-5.90641	1.0051e-09		-5.83568	5.49211e-10
BVU_0205	BVU_RS01045	316752	317762	+	1011	336	aspartate-semialdehyde dehydrogenase	E	Metabolism		-2.48103	2.17397e-09		-2.45949	7.10246e-10
BVU_1816	BVU_RS09215	2354073	2358473	+	4401	1466	response regulator	T; K	Information storage and processing; Cellular processes and signaling		-2.76672	5.16234e-11		-2.74434	7.25589e-10
BVU_1770	BVU_RS08995	2272651	2273346	+	696	231	SGNH/GDSL hydrolase family protein				-2.8433	3.15473e-11		-2.82069	7.25958e-10
BVU_3693	BVU_RS18530	4565620	4566549	-	930	309	HipA domain-containing protein				-2.23261	3.46184e-11		-2.21613	8.03106e-10
BVU_RS06600	BVU_RS06600	1753890	1754093	-	204	67	nucleotidyl transferase AbiEii/AbiGii toxin family protein				-6.15811	1.74497e-09		-6.08188	1.18494e-09
BVU_2621	BVU_RS13195	3331721	3332011	+	291	96	DUF721 domain-containing protein				-2.28068	1.08738e-09		-2.26179	1.39282e-09
BVU_1870	BVU_RS09475	2440632	2443889	-	3258	1085	DUF4450 domain-containing protein				-2.96127	2.77011e-09		-2.93494	1.3961e-09
BVU_2663	BVU_RS13395	3381487	3383025	-	1539	512	hypothetical protein				-7.10292	3.86449e-09		-7.02541	1.63161e-09
BVU_1020	BVU_RS05170	1354183	1355373	+	1191	396	beta-ketoacyl-[acyl-carrier-protein] synthase family protein	Q; I	Metabolism		-2.33453	4.20361e-09		-2.31509	1.76349e-09
BVU_2439	BVU_RS12280	3134961	3136325	-	1365	454	TrpB-like pyridoxal phosphate-dependent enzyme				-2.27276	3.71631e-10		-2.25379	2.41328e-09
BVU_1369	BVU_RS06930	1824993	1828121	-	3129	1042	TonB-dependent receptor	P	Metabolism		-5.97761	6.14735e-09		-5.90253	2.43657e-09
BVU_1663	BVU_RS08455	2148417	2150300	+	1884	627	GH32 C-terminal domain-containing protein	G	Metabolism		-2.03707	4.90552e-11		-2.02098	2.63614e-09
BVU_2490	BVU_RS12540	3191697	3192626	-	930	309	OadG family protein				-2.36194	6.91334e-09		-2.34359	2.67083e-09
BVU_2492	BVU_RS12550	3194310	3194723	-	414	137	methylmalonyl-CoA epimerase	Q	Metabolism		-2.72357	6.32677e-09		-2.69898	2.73136e-09
BVU_2703	BVU_RS13595	3444252	3444677	+	426	141	hypothetical protein				-2.18586	1.97963e-09		-2.16762	3.39558e-09
BVU_1850	BVU_RS09375	2404399	2407332	+	2934	977	TonB-dependent receptor				-6.38491	1.10702e-08		-6.3115	3.64925e-09
BVU_1775	BVU_RS09020	2281603	2282169	+	567	188	RNA polymerase sigma-70 factor	K	Information storage and processing		-4.73421	6.31622e-09		-4.68242	3.67027e-09
BVU_3488	BVU_RS17520	4340214	4341278	-	1065	354	hypothetical protein				-2.20345	7.30233e-11		-2.18661	3.70383e-09
BVU_3003	BVU_RS15140	3800337	3801959	+	1623	540	AAA family ATPase	R	Poorly characterized		-2.18327	3.65256e-09		-2.16613	3.73377e-09
BVU_3984	BVU_RS19965	4902356	4904206	+	1851	616	response regulator	T	Cellular processes and signaling		-2.02295	2.99504e-11		-2.00703	4.87678e-09
BVU_2659	BVU_RS13375	3377178	3378230	-	1053	350	sugar kinase	G	Metabolism		-5.43388	9.20796e-09		-5.37981	5.00009e-09
BVU_1974	BVU_RS10005	2554113	2554364	+	252	83	OadG family protein				-3.32668	5.2243e-09		-3.29595	8.46828e-09
BVU_3960	BVU_RS19850	4878385	4879845	+	1461	486	O-antigen ligase family protein				-3.15623	1.3306e-08		-3.1308	8.66167e-09
BVU_2827	BVU_RS14250	3600996	3604859	-	3864	1287	phage tail tape measure protein				-2.91328	1.37394e-09		-2.88802	9.82538e-09
BVU_0307	BVU_RS01565	452666	454300	-	1635	544	ABC-F family ATP-binding cassette domain-containing protein	H; R; P	Metabolism; Poorly characterized		-2.22162	3.06582e-09		-2.20537	1.04285e-08
BVU_2240	BVU_RS11275	2900824	2901600	+	777	258	MBL fold metallo-hydrolase	R; P	Metabolism; Poorly characterized		-2.16387	6.86817e-09		-2.14632	1.08219e-08
BVU_2771	BVU_RS13950	3538283	3539464	-	1182	393	peptidase M75				-6.3845	4.44143e-08		-6.29688	1.384e-08
BVU_3075	BVU_RS15500	3886947	3888386	+	1440	479	tagaturonate reductase	G	Metabolism		-2.44892	8.54523e-10		-2.42932	1.384e-08
BVU_2789	BVU_RS14040	3557712	3559145	+	1434	477	sodium:solute symporter				-3.16469	6.91183e-09		-3.13632	1.44158e-08
BVU_3179	BVU_RS16030	4005348	4006562	+	1215	404	site-specific integrase	X; L	Information storage and processing; Mobile		-2.99413	5.72335e-09		-2.96587	1.55803e-08
BVU_3210	BVU_RS16160	4035352	4036197	-	846	281	alpha-1%2C2-fucosyltransferase				-2.50562	1.49062e-09		-2.48657	1.56188e-08
BVU_2273	BVU_RS11440	2939914	2941530	+	1617	538	indolepyruvate ferredoxin oxidoreductase	C	Metabolism		-2.62661	4.92708e-08		-2.60468	1.56586e-08
BVU_1245	BVU_RS06295	1670170	1671537	-	1368	455	DUF3575 domain-containing protein				-4.28599	2.79354e-08		-4.23739	1.84834e-08
BVU_3271	BVU_RS16450	4104517	4105341	+	825	274	proline/glycine betaine ABC transporter permease	E	Metabolism		-3.37366	2.14357e-08		-3.33966	1.85838e-08
BVU_1150	BVU_RS05815	1549211	1553194	+	3984	1327	response regulator	T; K	Information storage and processing; Cellular processes and signaling		-3.29782	5.43752e-08		-3.26872	2.19171e-08
BVU_0603	BVU_RS03060	861218	865378	-	4161	1386	response regulator	T; K	Information storage and processing; Cellular processes and signaling		-2.68102	1.10702e-08		-2.65999	2.52187e-08
BVU_2806	BVU_RS14130	3580013	3581194	+	1182	393	phage integrase SAM-like domain-containing protein				-3.74217	4.6451e-08		-3.70715	2.90366e-08
BVU_2772	BVU_RS13955	3539498	3540832	-	1335	444	hypothetical protein				-8.6817	5.87421e-08		-8.57043	3.1003e-08
BVU_0559	BVU_RS21020	792092	792592	-	501	166	hypothetical protein				-13.5495	8.62425e-07		-13.1741	4.25345e-08
BVU_0604	BVU_RS03065	865527	866447	+	921	306	AraC family transcriptional regulator	K	Information storage and processing		-2.44953	7.36514e-08		-2.42709	4.87097e-08
BVU_0737	BVU_RS03745	1016328	1017224	+	897	298	AraC family transcriptional regulator	K	Information storage and processing		-2.96766	3.35432e-08		-2.94086	5.48202e-08
BVU_2164	BVU_RS10910	2787645	2791712	-	4068	1355	response regulator	T; K	Information storage and processing; Cellular processes and signaling		-2.5835	3.65878e-08		-2.56031	6.05074e-08
BVU_0273	BVU_RS01380	402791	404161	+	1371	456	MATE family efflux transporter	V	Cellular processes and signaling		-2.18053	3.60758e-08		-2.16316	6.05464e-08
BVU_2665	BVU_RS13405	3384052	3385179	-	1128	375	glycosyltransferase family 4 protein	M	Cellular processes and signaling		-5.30629	1.64506e-07		-5.27009	6.07476e-08
BVU_1981	BVU_RS10040	2565104	2566255	-	1152	383	FecR domain-containing protein				-50.6765	2.03154e-05		-43.6046	8.63357e-08
BVU_2908	BVU_RS14660	3677422	3678320	-	899	298.667	Abi family protein				-2.31628	1.63065e-07		-2.29852	9.84154e-08
BVU_0388	BVU_RS01975	560191	561126	+	936	311	FecR family protein				-3.85798	1.77542e-07		-3.82361	9.91161e-08
BVU_2302	BVU_RS11580	2974830	2976236	-	1407	468	helicase				-2.7616	1.35847e-07		-2.73759	1.20645e-07
BVU_1377	BVU_RS06970	1837736	1838923	+	1188	395	OprO/OprP family phosphate-selective porin				-3.25946	5.84671e-08		-3.2293	1.47274e-07
BVU_0306	BVU_RS01560	452045	452626	-	582	193	RNA polymerase sigma-70 factor	K	Information storage and processing		-3.59076	9.52615e-08		-3.5551	1.49455e-07
BVU_0049	BVU_RS00255	69716	71635	-	1920	639	ComEC/Rec2 family competence protein	U	Cellular processes and signaling		-2.56378	3.1782e-08		-2.54376	1.62785e-07
BVU_0149	BVU_RS00765	223706	227986	-	4281	1426	response regulator	T; K	Information storage and processing; Cellular processes and signaling		-2.55383	8.16377e-08		-2.5334	1.66534e-07
BVU_0958	BVU_RS04865	1263912	1264103	+	192	63	hypothetical protein				-4.20323	3.12271e-07		-4.15354	1.97169e-07
BVU_2207	BVU_RS11110	2850058	2851272	-	1215	404	hypothetical protein				-3.16535	2.82777e-07		-3.14258	2.38172e-07
BVU_0532	BVU_RS02710	748761	749906	-	1146	381	ATPase				-4.47779	4.24374e-07		-4.42263	2.63122e-07
BVU_RS21945	BVU_RS21945	4662163	4662456	+	294	97	nitrous oxide-stimulated promoter family protein				-2.73378	8.58868e-07		-2.7126	2.99286e-07
BVU_RS22260	BVU_RS22260	3649135	3649546	-	412	136.333	glycosyltransferase				-3.414	4.75487e-07		-3.38169	3.1834e-07
BVU_1282	BVU_RS06485	1726427	1727743	+	1317	438	FimB/Mfa2 family fimbrial subunit				-3.33313	0.00163895		-3.30329	3.63421e-07
BVU_3782	BVU_RS18960	4669383	4670582	+	1200	399	efflux RND transporter periplasmic adaptor subunit	M; V	Cellular processes and signaling		-2.0487	6.14287e-07		-2.03213	3.84392e-07
BVU_2667	BVU_RS13415	3386588	3388105	-	1518	505	membrane protein	M	Cellular processes and signaling		-4.18324	7.97586e-07		-4.14067	5.14913e-07
BVU_4156	BVU_RS20835	5120120	5120389	-	270	89	PqqD family protein				-7.76035	2.69821e-06		-7.6072	5.29425e-07
BVU_3387	BVU_RS21085	4229749	4230276	-	528	175	hypothetical protein				-3.84928	1.15811e-06		-3.81609	5.31752e-07
BVU_1978	BVU_RS10025	2559038	2560204	-	1167	388	thioredoxin family protein	O	Cellular processes and signaling		-10.0305	6.30174e-06		-9.69907	5.51722e-07
BVU_2662	BVU_RS13390	3380493	3381482	-	990	329	glycosyltransferase family 4 protein	M	Cellular processes and signaling		-5.07503	1.11418e-06		-5.00934	5.52696e-07
BVU_1052	BVU_RS05325	1400194	1400772	+	579	192	phosphoribosylglycinamide formyltransferase				-5.15784	1.15811e-06		-5.08911	5.91514e-07
BVU_0122	BVU_RS00620	175976	177588	-	1613	536.667	glycoside hydrolase family protein				-3.68341	6.95717e-07		-3.64485	5.93633e-07
BVU_1229	BVU_RS06210	1649138	1651285	+	2148	715	hypothetical protein				-3.12899	4.72587e-07		-3.1015	6.29787e-07
BVU_1053	BVU_RS05330	1400744	1401289	-	546	181	RNA polymerase sigma-70 factor	K	Information storage and processing		-3.17358	5.03475e-07		-3.14399	6.5451e-07
BVU_3846	BVU_RS19290	4750038	4750673	-	636	211	phage integrase SAM-like domain-containing protein				-3.39297	1.11418e-06		-3.36665	6.86068e-07
BVU_1554	BVU_RS07890	2044791	2045285	-	495	164	hypothetical protein				-2.253	1.54245e-06		-2.23404	7.02573e-07
BVU_2046	BVU_RS10355	2650952	2651572	-	621	206	helix-turn-helix transcriptional regulator	K	Information storage and processing		-2.46735	1.55802e-07		-2.44546	7.9165e-07
BVU_2027	BVU_RS10265	2621320	2621910	+	591	196	RNA polymerase sigma-70 factor	K	Information storage and processing		-3.48163	1.15811e-06		-3.45537	8.02798e-07
BVU_1851	BVU_RS09380	2407351	2408829	+	1479	492	RagB/SusD family nutrient uptake outer membrane protein				-3.06081	1.18694e-06		-3.03117	9.2772e-07
BVU_1880	BVU_RS09525	2454499	2454732	+	234	77	hypothetical protein				-2.86631	9.75889e-07		-2.84037	1.14877e-06
BVU_2664	BVU_RS13400	3383012	3384055	-	1044	347	glycosyltransferase				-5.92509	1.97017e-06		-5.86348	1.15141e-06
BVU_2435	BVU_RS12260	3129624	3130913	+	1290	429	porin				-2.89986	1.52508e-06		-2.8737	1.1738e-06
BVU_3486	BVU_RS17510	4338463	4339149	+	687	228	hypothetical protein				-2.04692	1.64866e-08		-2.03078	1.39674e-06
BVU_0909	BVU_RS04605	1216151	1216756	+	606	201	DUF5033 domain-containing protein				-2.42669	4.05011e-06		-2.40709	1.46772e-06
BVU_0400	BVU_RS02045	580406	582862	-	2457	818	PQQ-binding-like beta-propeller repeat protein	M; T	Cellular processes and signaling		-2.86832	1.77784e-06		-2.84707	1.7653e-06
BVU_0572	BVU_RS02905	818963	820933	+	1971	656	SusD/RagB family nutrient-binding outer membrane lipoprotein				-3.41194	2.3562e-06		-3.38314	1.76548e-06
BVU_RS22120	BVU_RS22120	630074	630295	-	222	73	hypothetical protein				-4.78653	5.10651e-06		-4.7207	1.88353e-06
BVU_0630	BVU_RS03200	909295	909573	+	279	92	hypothetical protein				-20.0846	8.79807e-05		-18.5214	2.22884e-06
BVU_4155	BVU_RS20830	5118997	5120082	-	1086	361	nucleotidyltransferase family protein				-5.61975	9.97546e-06		-5.53495	2.22884e-06
BVU_1161	BVU_RS05870	1574757	1576349	+	1593	530	ABC-F family ATP-binding cassette domain-containing protein	H; R; P	Metabolism; Poorly characterized		-3.19946	2.32622e-06		-3.16649	2.34859e-06
BVU_1599	BVU_RS08125	2083071	2084306	-	1236	411	site-specific integrase				-2.82645	1.58413e-06		-2.80209	2.37476e-06
BVU_0109	BVU_RS00555	155510	156055	-	546	181	RNA polymerase sigma-70 factor	K	Information storage and processing		-6.87272	1.61984e-05		-6.71695	2.51934e-06
BVU_2272	BVU_RS11435	2939129	2939890	+	762	253	amidohydrolase	C	Metabolism		-2.73065	5.07288e-06		-2.70544	3.09509e-06
BVU_0533	BVU_RS02715	750145	750921	-	777	258	phosphatase PAP2 family protein	I	Metabolism		-3.41508	0.00433243		-3.38364	3.09854e-06
BVU_0680	BVU_RS03465	954354	954848	+	495	164	hypothetical protein				-2.2417	7.00518e-06		-2.22258	3.23407e-06
BVU_RS22170	BVU_RS22170	1957866	1957988	+	123	40	left-handed beta-roll domain-containing protein				-17.007	6.28177e-05		-15.8579	3.40192e-06
BVU_1424	BVU_RS07210	1903759	1904133	+	375	124	Na+-dependent phosphate transporter				-2.54871	7.71402e-07		-2.52628	3.57397e-06
BVU_RS22375	BVU_RS22375	3348839	3348988	-	150	49	hypothetical protein				-3.18503	0.00488725		-3.15555	3.83008e-06
BVU_2658	BVU_RS13370	3376385	3377170	-	786	261	hypothetical protein				-11.0859	1.463e-05		-10.8395	3.96103e-06
BVU_2844	BVU_RS14340	3619342	3620211	-	870	289	phosphoadenosine phosphosulfate reductase family protein				-3.11318	3.04621e-06		-3.08274	4.25926e-06
BVU_2400	BVU_RS12080	3083999	3085129	+	1131	376	DUF1972 domain-containing protein	M	Cellular processes and signaling		-3.60176	8.2679e-06		-3.57027	4.63215e-06
BVU_3894	BVU_RS19525	4799080	4800270	-	1191	396	MFS transporter				-2.50204	3.71009e-06		-2.4792	4.94762e-06
BVU_0366	BVU_RS01870	532407	533393	-	987	328	FecR domain-containing protein				-16.1281	5.3088e-05		-15.1334	5.22957e-06
BVU_2769	BVU_RS13935	3534055	3536307	-	2253	750	cytochrome c biogenesis protein CcsA	O	Cellular processes and signaling		-6.2368	2.25356e-05		-6.1562	5.43566e-06
BVU_1668	BVU_RS08480	2155796	2157094	-	1299	432	phenylacetate--CoA ligase	H; I	Metabolism		-3.32952	1.30744e-05		-3.29499	7.61809e-06
BVU_1676	BVU_RS08520	2166364	2167596	-	1233	410	DUF4934 domain-containing protein				-2.83968	8.18766e-06		-2.81328	8.23707e-06
BVU_2438	BVU_RS12275	3132271	3134343	-	2073	690	hypothetical protein				-2.66443	1.07751e-05		-2.64126	9.97359e-06
BVU_2840	BVU_RS14320	3616814	3617386	-	573	190	hypothetical protein				-3.6933	2.11616e-05		-3.64842	1.06773e-05
BVU_1443	BVU_RS07305	1922731	1923522	+	792	263	hypothetical protein				-2.11212	8.40714e-06		-2.09369	1.34635e-05
BVU_0189	BVU_RS00965	297856	298842	-	987	328	isoaspartyl peptidase/L-asparaginase	E	Metabolism		-2.1325	2.67415e-05		-2.11406	1.42438e-05
BVU_3521	BVU_RS17680	4375511	4375720	-	210	69	hypothetical protein				-2.39103	1.26851e-05		-2.36984	1.48908e-05
BVU_3139	BVU_RS15825	3959257	3960510	-	1254	417	hypothetical protein				-20.9621	0.000138736		-19.3628	1.57992e-05
BVU_2932	BVU_RS14785	3724013	3725893	-	1881	626	right-handed parallel beta-helix repeat-containing protein				-5.24201	5.57973e-05		-5.1519	1.65686e-05
BVU_0387	BVU_RS01970	559546	560136	+	591	196	RNA polymerase sigma-70 factor	K	Information storage and processing		-4.01455	3.24237e-05		-3.96313	1.67269e-05
BVU_2655	BVU_RS13355	3373658	3374590	-	933	310	acyltransferase family protein				-4.70428	4.36208e-05		-4.64667	1.68356e-05
BVU_4004	BVU_RS20065	4931582	4932307	-	726	241	hypothetical protein				-3.54642	3.03635e-05		-3.50609	1.77902e-05
BVU_2720	BVU_RS13685	3464592	3465167	-	576	191	helix-turn-helix transcriptional regulator	K	Information storage and processing		-2.08141	4.4353e-06		-2.06457	2.42804e-05
BVU_1136	BVU_RS05740	1527345	1531331	+	3987	1328	response regulator	T; K	Information storage and processing; Cellular processes and signaling		-2.52671	4.91173e-05		-2.50601	2.50608e-05
BVU_0401	BVU_RS02050	582890	583828	-	939	312	endonuclease/exonuclease/phosphatase family protein				-2.8164	2.08251e-05		-2.79051	2.57009e-05
BVU_3555	BVU_RS17850	4408773	4409570	-	798	265	ABC transporter permease	E	Metabolism		-2.02474	6.5803e-06		-2.00781	2.60526e-05
BVU_3962	BVU_RS19860	4880728	4881852	+	1125	374	glycosyltransferase	M; N	Cellular processes and signaling		-2.94983	2.73003e-05		-2.92385	2.60526e-05
BVU_1256	BVU_RS06350	1686327	1687592	-	1266	421	DUF2851 family protein				-2.69246	1.5972e-05		-2.66661	2.77222e-05
BVU_2656	BVU_RS13360	3374637	3375185	-	549	182	putative colanic acid biosynthesis acetyltransferase	R	Poorly characterized		-4.07212	7.14829e-05		-4.02785	2.91847e-05
BVU_1083	BVU_RS05480	1441606	1443156	+	1551	516	RagB/SusD family nutrient uptake outer membrane protein				-2.55376	2.13603e-05		-2.53305	2.95386e-05
BVU_3801	BVU_RS19055	4696070	4698121	-	2052	683	histidine kinase				-3.19919	4.36056e-05		-3.1657	3.03423e-05
BVU_4005	BVU_RS20070	4932424	4933653	-	1230	409	LL-diaminopimelate aminotransferase	E	Metabolism		-2.88423	4.40313e-05		-2.85731	3.06191e-05
BVU_2834	BVU_RS14290	3609856	3610905	-	1050	349	hypothetical protein				-2.47247	3.03635e-05		-2.44899	3.23094e-05
BVU_3695	BVU_RS18540	4566877	4567083	-	207	68	helix-turn-helix transcriptional regulator	K	Information storage and processing		-2.29267	2.12867e-05		-2.27352	3.24985e-05
BVU_3961	BVU_RS19855	4879826	4880731	+	906	301	glycosyltransferase family 2 protein	G; M; N	Metabolism; Cellular processes and signaling		-2.41964	2.6604e-05		-2.39826	4.43143e-05
BVU_RS14140	BVU_RS14140	3582204	3582428	+	225	74	hypothetical protein				-3.58819	8.84948e-05		-3.55842	4.50886e-05
BVU_4154	BVU_RS20825	5117337	5118989	-	1653	550	ABC transporter ATP-binding protein	H; R; P; V	Metabolism; Poorly characterized; Cellular processes and signaling		-3.95679	0.000114024		-3.90302	4.71075e-05
BVU_2114	BVU_RS10680	2734247	2735248	-	1002	333	site-specific integrase				-2.86152	5.20685e-05		-2.83276	4.83049e-05
BVU_0496	BVU_RS02540	693423	695921	-	2499	832	carbohydrate binding domain-containing protein				-2.98422	6.63721e-05		-2.95182	5.19946e-05
BVU_3970	BVU_RS19900	4888468	4889331	-	864	287	ABC transporter permease				-2.60028	7.05836e-05		-2.57472	5.61962e-05
BVU_0644	BVU_RS03270	921126	922361	+	1236	411	site-specific integrase				-3.63231	0.000108033		-3.59512	5.95183e-05
BVU_1552	BVU_RS07880	2041149	2043536	+	2388	795	response regulator	T	Cellular processes and signaling		-4.0085	0.000139424		-3.94902	5.99823e-05
BVU_2045	BVU_RS10350	2648356	2650782	-	2427	808	TonB-dependent receptor	P	Metabolism		-2.17421	3.43523e-05		-2.15571	6.04417e-05
BVU_3714	BVU_RS18625	4589294	4592536	+	3243	1080	hypothetical protein				-2.84715	6.17272e-05		-2.81841	6.31519e-05
BVU_3716	BVU_RS18635	4592948	4594552	+	1605	534	type IV secretion system DNA-binding domain-containing protein				-3.9558	0.000168939		-3.90231	6.41887e-05
BVU_3788	BVU_RS18990	4681481	4682998	+	1518	505	arylsulfatase	P	Metabolism		-2.59525	4.75731e-05		-2.57047	6.62828e-05
BVU_3966	BVU_RS19880	4884449	4885396	+	948	315	glycosyltransferase	M; N	Cellular processes and signaling		-2.80676	7.00024e-05		-2.77824	6.78747e-05
BVU_2684	BVU_RS13505	3406987	3407916	-	930	309	site-specific integrase				-2.3445	7.30655e-05		-2.32324	7.04314e-05
BVU_0971	BVU_RS04925	1280449	1282008	+	1560	519	IS21 family transposase	X	Mobile		-2.35507	3.8753e-05		-2.33365	7.53516e-05
BVU_3520	BVU_RS22580	4375116	4375349	-	234	77	ferritin				-3.04695	0.000102657		-3.01838	7.72658e-05
BVU_3121	BVU_RS15735	3945520	3946494	+	975	324	hypothetical protein				-2.52312	4.40313e-05		-2.50036	7.73236e-05
BVU_1502	BVU_RS07610	1987983	1988252	+	270	89	hypothetical protein				-2.32435	4.03232e-05		-2.30359	7.84566e-05
BVU_1003	BVU_RS05085	1328050	1332276	+	4227	1408	response regulator	T; K	Information storage and processing; Cellular processes and signaling		-2.49959	6.08883e-05		-2.47813	7.89784e-05
BVU_RS16130	BVU_RS16130	4030498	4031356	+	859	285.333	DUF1573 domain-containing protein				-9.8951	0.000257742		-9.60514	8.18931e-05
BVU_2029	BVU_RS10275	2623244	2626564	+	3321	1106	TonB-dependent receptor	P	Metabolism		-6.7108	0.000458294		-6.49737	9.07425e-05
BVU_4079	BVU_RS20450	5019542	5020387	+	846	281	helix-turn-helix transcriptional regulator	K	Information storage and processing		-2.26267	8.31391e-05		-2.24602	9.63249e-05
BVU_3622	BVU_RS18160	4485845	4486633	+	789	262	class I SAM-dependent methyltransferase	R; Q	Metabolism; Poorly characterized		-2.73933	0.000137578		-2.71659	0.000104078
BVU_0512	BVU_RS02615	724801	728823	+	4023	1340	response regulator	T; K	Information storage and processing; Cellular processes and signaling		-2.18275	0.000128493		-2.16407	0.000107156
BVU_2423	BVU_RS12205	3110983	3111312	+	330	109	MarR family transcriptional regulator	K	Information storage and processing		-2.07234	4.0907e-05		-2.05509	0.000116243
BVU_3386	BVU_RS17020	4228385	4229662	-	1278	425	hypothetical protein				-3.0046	0.000174302		-2.97868	0.000123783
BVU_0033	BVU_RS00180	45197	49249	+	4053	1350	response regulator	T; K	Information storage and processing; Cellular processes and signaling		-2.14711	0.000109575		-2.12759	0.000132723
BVU_3272	BVU_RS16455	4105344	4106186	+	843	280	glycine betaine ABC transporter substrate-binding protein	E	Metabolism		-2.51041	0.000242202		-2.48649	0.000169362
BVU_2095	BVU_RS10600	2710586	2711809	+	1224	407	site-specific integrase	X; L	Information storage and processing; Mobile		-2.13704	0.0001284		-2.12079	0.000184347
BVU_3833	BVU_RS19225	4731665	4735654	+	3990	1329	response regulator	T; K	Information storage and processing; Cellular processes and signaling		-2.41494	0.000164297		-2.39338	0.00019609
BVU_3262	BVU_RS16410	4094017	4094706	+	690	229	HAD family hydrolase	H	Metabolism		-3.4636	0.000379721		-3.41801	0.000202193
BVU_1719	BVU_RS08735	2213699	2214442	-	744	247	hypothetical protein				-2.05894	8.10795e-05		-2.04146	0.000204452
BVU_0990	BVU_RS05020	1306872	1307936	+	1065	354	sugar kinase	G	Metabolism		-3.02529	0.000291468		-2.99914	0.000223883
BVU_1345	BVU_RS06810	1795320	1795616	+	297	98	PD-(D/E)XK nuclease family transposase				-9.34907	0.00257304		-8.82028	0.000226768
BVU_2931	BVU_RS14780	3721756	3724002	-	2247	748	alpha-xylosidase				-4.4027	0.00055874		-4.32726	0.000230497
BVU_0973	BVU_RS04935	1282836	1286942	+	4107	1368	response regulator	T; K	Information storage and processing; Cellular processes and signaling		-3.74885	0.000818077		-3.69189	0.000249541
BVU_2202	BVU_RS11085	2840964	2842145	-	1182	393	dicarboxylate/amino acid:cation symporter				-2.18331	0.000172375		-2.16293	0.000257219
BVU_1714	BVU_RS08710	2209100	2209642	-	543	180	hypothetical protein				-3.2837	0.00064037		-3.2366	0.000261002
BVU_0705	BVU_RS03595	982876	983424	-	549	182	UpxY family transcription antiterminator				-2.39173	0.000256491		-2.36886	0.000267214
BVU_0732	BVU_RS03720	1006513	1007955	-	1443	480	RagB/SusD family nutrient uptake outer membrane protein				-5.54016	0.000822124		-5.41405	0.0002729
BVU_3720	BVU_RS18655	4597192	4598097	+	906	301	hypothetical protein				-3.8075	0.000521835		-3.75677	0.000277793
BVU_0358	BVU_RS01830	517505	518443	-	939	312	transketolase				-2.41077	0.000225753		-2.38764	0.000285586
BVU_3715	BVU_RS18630	4592560	4592880	+	321	106	hypothetical protein				-5.95196	0.000677035		-5.80424	0.000291632
BVU_2191	BVU_RS11030	2826036	2826503	+	468	155	calycin-like domain-containing protein				-7.19852	0.00101886		-6.98466	0.000305187
BVU_0588	BVU_RS02985	842284	843174	-	891	296	helix-turn-helix domain-containing protein	K	Information storage and processing		-3.34939	0.000645326		-3.3042	0.000333675
BVU_0863	BVU_RS04380	1165461	1166297	-	837	278	peptide chain release factor N(5)-glutamine methyltransferase	R; J; Q	Information storage and processing; Metabolism; Poorly characterized		-2.19222	0.000356789		-2.17168	0.000357047
BVU_2276	BVU_RS11455	2943512	2944813	+	1302	433	phenylacetate--CoA ligase	H; I	Metabolism		-2.18291	0.000251591		-2.1632	0.000368118
BVU_1734	BVU_RS08810	2228736	2231588	-	2853	950	hypothetical protein				-4.10845	0.00101312		-4.05376	0.00039926
BVU_0704	BVU_RS03590	981745	982851	-	1107	368	undecaprenyl/decaprenyl-phosphate alpha-N-acetylglucosaminyl 1-phosphate transferase	M	Cellular processes and signaling		-2.55913	0.000440216		-2.53713	0.000404908
BVU_0682	BVU_RS03475	956103	958490	-	2388	795	response regulator	T	Cellular processes and signaling		-2.85046	0.000654753		-2.81912	0.000430569
BVU_2842	BVU_RS14330	3618221	3618874	-	654	217	ParB N-terminal domain-containing protein	D	Cellular processes and signaling		-2.75029	0.000583639		-2.71944	0.000433731
BVU_2976	BVU_RS15005	3770975	3772360	-	1386	461	energy transducer TonB				-2.63989	0.000495781		-2.61726	0.000437218
BVU_2427	BVU_RS12225	3115549	3118800	+	3252	1083	SusC/RagA family TonB-linked outer membrane protein				-3.15728	0.000714466		-3.13033	0.000456604
BVU_1267	BVU_RS06405	1702121	1706008	-	3888	1295	response regulator	T; K	Information storage and processing; Cellular processes and signaling		-2.60377	0.000647406		-2.58012	0.00047795
BVU_1124	BVU_RS05680	1502457	1505180	-	2724	907	glycoside hydrolase family 97 catalytic domain-containing protein				-2.77991	0.000636902		-2.75072	0.000482314
BVU_4003	BVU_RS20060	4931110	4931466	-	357	118	P-II family nitrogen regulator	E; T	Metabolism; Cellular processes and signaling		-3.06521	0.000870989		-3.03715	0.000530257
BVU_0389	BVU_RS01980	561279	564632	+	3354	1117	TonB-dependent receptor				-3.19075	0.000981498		-3.15212	0.000547269
BVU_1667	BVU_RS08475	2155356	2155784	-	429	142	amino acid-binding protein				-3.84915	0.00129377		-3.79971	0.000547269
BVU_0631	BVU_RS03205	909582	910397	+	816	271	helix-turn-helix domain-containing protein	K	Information storage and processing		-12.2071	0.000917104		-11.6645	0.000549006
BVU_4007	BVU_RS20080	4935066	4939544	+	4479	1492	glutamate synthase large subunit	E	Metabolism		-2.14576	0.000828895		-2.12679	0.000626378
BVU_2649	BVU_RS13325	3368139	3368567	-	429	142	hypothetical protein				-6.26585	0.00115373		-6.08762	0.000675135
BVU_2856	BVU_RS21745	3629254	3629529	-	276	91	HNH endonuclease				-2.984	0.00103635		-2.95169	0.000681431
BVU_1494	BVU_RS07565	1979434	1979934	+	501	166	hypothetical protein				-3.89494	0.0015074		-3.83275	0.000690329
BVU_2850	BVU_RS14370	3624000	3625349	-	1350	449	PcfJ family protein				-2.22507	0.0004977		-2.20508	0.000735313
BVU_RS08705	BVU_RS08705	2208879	2209103	-	225	74	hypothetical protein				-3.36467	0.00178257		-3.31537	0.000760133
BVU_1243	BVU_RS06285	1668170	1669159	-	990	329	fimbrillin family protein				-3.35086	0.0018479		-3.30965	0.000762531
BVU_0541	BVU_RS02755	768330	769715	+	1386	461	alpha/beta hydrolase fold domain-containing protein	D; I	Metabolism; Cellular processes and signaling		-2.14918	0.000774229		-2.13152	0.000768819
BVU_2384	BVU_RS11995	3063800	3064517	-	718	238.333	hypothetical protein				-3.38298	0.00204301		-3.34226	0.000785818
BVU_0184	BVU_RS00945	291188	291886	+	699	232	DUF4450 domain-containing protein				-2.38746	0.000891786		-2.36366	0.000855207
BVU_2218	BVU_RS11165	2864500	2865066	+	567	188	sigma-70 family RNA polymerase sigma factor	K	Information storage and processing		-2.14575	0.000702671		-2.12828	0.000874124
BVU_0584	BVU_RS02965	834784	836550	-	1767	588	RagB/SusD family nutrient uptake outer membrane protein				-2.86334	0.00147538		-2.83257	0.000889993
BVU_1982	BVU_RS10045	2566323	2566907	-	585	194	sigma-70 family RNA polymerase sigma factor	K	Information storage and processing		-2.65956	0.00117659		-2.63403	0.000919216
BVU_3772	BVU_RS18910	4659145	4659534	+	390	129	GtrA family protein				-2.1978	0.000934939		-2.17908	0.000988711
BVU_2861	BVU_RS14425	3631987	3632769	-	783	260	hypothetical protein				-2.35121	0.000911325		-2.32859	0.00103625
BVU_2928	BVU_RS14765	3717365	3718051	+	687	228	methionine synthase				-2.69697	0.00155922		-2.66928	0.00110342
BVU_1370	BVU_RS06935	1828345	1829970	-	1626	541	tetratricopeptide repeat protein	R	Poorly characterized		-2.94034	0.00127464		-2.90993	0.00110758
BVU_1486	BVU_RS07525	1969482	1969952	+	471	156	CYTH domain-containing protein				-2.1611	0.00130672		-2.14092	0.00111017
BVU_3645	BVU_RS18275	4512567	4513322	-	756	251	adenine nucleotide alpha hydrolase family protein	J	Information storage and processing		-2.63292	0.00157677		-2.6084	0.00115541
BVU_0540	BVU_RS02750	764827	768048	-	3222	1073	TonB-dependent receptor				-6.10271	0.00271807		-5.93393	0.00122388
BVU_1718	BVU_RS08730	2212304	2213227	-	924	307	IS1595-like element ISBvu2 family transposase				-4.30889	0.00330832		-4.21714	0.001247
BVU_3893	BVU_RS19520	4798123	4799043	-	921	306	DMT family transporter	E; G; R	Metabolism; Poorly characterized		-2.32341	0.00123124		-2.30307	0.00124944
BVU_0368	BVU_RS01880	534063	535313	-	1251	416	glycoside hydrolase family 37				-4.24855	0.00266749		-4.18704	0.00134664
BVU_0439	BVU_RS02250	626410	627162	+	753	250	hypothetical protein				-6.92452	0.0105174		-6.57005	0.00145778
BVU_4039	BVU_RS20245	4972423	4973118	-	696	231	acylneuraminate cytidylyltransferase family protein				-3.25215	0.00379003		-3.21027	0.00158562
BVU_2906	BVU_RS14655	3676378	3677076	+	699	232	outer membrane beta-barrel protein				-2.01827	0.00124876		-2.00213	0.00159795
BVU_1545	BVU_RS07845	2033293	2033789	+	497	164.667	serine acetyltransferase				-6.74872	0.0026066		-6.55162	0.00161489
BVU_3657	BVU_RS18330	4525330	4525815	-	486	161	hypothetical protein				-4.34168	0.00411032		-4.25454	0.00173863
BVU_1368	BVU_RS06925	1823455	1824972	-	1518	505	RagB/SusD family nutrient uptake outer membrane protein				-7.16051	0.00739643		-6.88881	0.00179832
BVU_0657	BVU_RS03345	931587	932741	+	1155	384	hypothetical protein				-4.62453	0.00326659		-4.52086	0.00199362
BVU_0764	BVU_RS03870	1073532	1073804	+	273	90	hypothetical protein				-7.38384	0.00337814		-7.1928	0.00205969
BVU_1529	BVU_RS07765	2016179	2016727	+	549	182	UpxY family transcription antiterminator				-2.11811	0.00215576		-2.10022	0.00206001
BVU_3385	BVU_RS17015	4227312	4228385	-	1074	357	hypothetical protein				-3.19763	0.00396208		-3.15346	0.00221581
BVU_1152	BVU_RS05825	1555806	1558859	+	3054	1017	TonB-dependent receptor				-13.0675	0.0346803		-11.1606	0.002246
BVU_3969	BVU_RS19895	4887183	4888454	-	1272	423	ABC transporter ATP-binding protein	H; G; R; P; V	Metabolism; Poorly characterized; Cellular processes and signaling		-2.66766	0.00331716		-2.63763	0.00230046
BVU_2473	BVU_RS12450	3174727	3175260	+	534	177	antirestriction protein ArdA				-5.33241	0.0104501		-5.1335	0.00235787
BVU_RS18935	BVU_RS18935	4663449	4663655	-	207	68	hypothetical protein				-4.94712	0.00489411		-4.84682	0.00236963
BVU_3963	BVU_RS19865	4881860	4883020	+	1161	386	glycosyltransferase family 2 protein	M; N	Cellular processes and signaling		-2.82766	0.0042033		-2.80864	0.00287059
BVU_0218	BVU_RS01110	337173	338033	+	861	286	helix-turn-helix transcriptional regulator	K	Information storage and processing		-7.67895	0.0133849		-7.25817	0.00291037
BVU_2648	BVU_RS13320	3365832	3367976	+	2145	714	family 78 glycoside hydrolase catalytic domain				-2.47163	0.00402642		-2.44954	0.00305561
BVU_1530	BVU_RS07770	2016752	2017858	+	1107	368	undecaprenyl/decaprenyl-phosphate alpha-N-acetylglucosaminyl 1-phosphate transferase	M	Cellular processes and signaling		-2.35451	0.00334858		-2.33754	0.00316266
BVU_3482	BVU_RS17485	4333719	4333988	+	270	89	hypothetical protein				-2.1278	0.00290384		-2.10873	0.0032193
BVU_2857	BVU_RS14405	3629529	3630230	-	702	233	hypothetical protein				-2.4096	0.00440168		-2.38845	0.00348206
BVU_RS14255	BVU_RS14255	3604862	3605050	-	189	62	hypothetical protein				-5.97557	0.00849386		-5.7438	0.00364366
BVU_2192	BVU_RS11035	2826505	2827167	+	663	220	HmuY family protein				-31.034	0.0271737		-55.4907	0.00365924
BVU_RS15460	BVU_RS15460	3881123	3881341	+	219	72	hypothetical protein				-2.57226	0.0050842		-2.54805	0.00369481
BVU_2518	BVU_RS12680	3218790	3219404	-	615	204	hypothetical protein				-5.53007	0.00655878		-5.40174	0.00399476
BVU_1141	BVU_RS05770	1535967	1538039	-	2073	690	helix-hairpin-helix domain-containing protein				-6.31445	0.00689385		-6.1886	0.00407055
BVU_2201	BVU_RS11080	2839365	2840855	-	1491	496	hypothetical protein				-2.20485	0.00451539		-2.18769	0.00416941
BVU_0038	BVU_RS00200	54129	57200	-	3072	1023	TonB-dependent receptor	P	Metabolism		-2.45471	0.00587754		-2.42742	0.00449593
BVU_0497	BVU_RS02545	695949	697892	-	1944	647	family 43 glycosylhydrolase				-2.50998	0.00623415		-2.48985	0.00487235
BVU_2210	BVU_RS11125	2855095	2856186	+	1092	363	DUF1624 domain-containing protein				-3.5379	0.00913915		-3.48064	0.00503088
BVU_1774	BVU_RS09015	2280445	2281458	-	1014	337	FecR family protein				-2.49861	0.00677037		-2.47086	0.00506679
BVU_2859	BVU_RS14415	3630706	3631083	-	378	125	single-stranded DNA-binding protein	L	Information storage and processing		-2.1012	0.00518926		-2.08177	0.00511386
BVU_3791	BVU_RS19005	4684494	4684736	-	243	80	hypothetical protein				-39.7175	0.0297517		-70.9549	0.00513626
BVU_2274	BVU_RS11445	2941527	2942108	+	582	193	indolepyruvate oxidoreductase subunit beta	C	Metabolism		-2.08849	0.00570556		-2.06814	0.00554672
BVU_3656	BVU_RS18325	4523687	4524856	+	1170	389	ATP-binding protein				-2.04774	0.00509163		-2.02927	0.00568507
BVU_0998	BVU_RS05060	1320192	1320662	+	471	156	virulence RhuM family protein				-2.39275	0.00697889		-2.36593	0.00569679
BVU_2428	BVU_RS12230	3118812	3120233	+	1422	473	RagB/SusD family nutrient uptake outer membrane protein	R	Poorly characterized		-2.12628	0.0060014		-2.10622	0.00571411
BVU_0700	BVU_RS03570	976501	977706	-	1206	401	UDP-N-acetyl-D-mannosamine dehydrogenase				-2.34308	0.00667934		-2.32434	0.00579372
BVU_0696	BVU_RS03550	971973	973142	-	1170	389	glycosyltransferase	M	Cellular processes and signaling		-2.90924	0.00973398		-2.87443	0.00590206
BVU_2785	BVU_RS21725	3554209	3554890	-	682	226.333	diaminopimelate epimerase				-3.22502	0.0132699		-3.17155	0.00637712
BVU_0832	BVU_RS04225	1126151	1126852	-	702	233	response regulator transcription factor	T; K	Information storage and processing; Cellular processes and signaling		-2.33649	0.0082334		-2.3168	0.0065595
BVU_1178	BVU_RS05955	1591138	1592832	-	1695	564	tetratricopeptide repeat protein				-2.0959	0.00905645		-2.0762	0.0072741
BVU_RS03510	BVU_RS03510	965381	965807	-	427	141.333	serine acetyltransferase				-3.67065	0.0129331		-3.6244	0.0073011
BVU_2929	BVU_RS14770	3718343	3719914	-	1572	523	sodium:solute symporter				-4.91678	0.0143904		-4.78107	0.00787221
BVU_0693	BVU_RS03535	969160	969558	-	399	132	WbuC family cupin fold metalloprotein				-3.09278	0.0126344		-3.04911	0.00804857
BVU_0352	BVU_RS01795	511168	511467	-	300	99	substrate-binding domain-containing protein				-2.26588	0.0104501		-2.24472	0.00827781
BVU_1381	BVU_RS06990	1845222	1847438	-	2217	738	glycoside hydrolase family 97 protein				-2.48442	0.0108357		-2.46746	0.00832507
BVU_2675	BVU_RS13460	3396719	3397510	-	792	263	polysaccharide export protein	M	Cellular processes and signaling		-2.28317	0.00985192		-2.26613	0.00844479
BVU_RS22175	BVU_RS22175	2033832	2034258	+	427	141.333	serine acetyltransferase				-3.25284	0.0158568		-3.1971	0.00873747
BVU_2300	BVU_RS11570	2972901	2973653	+	753	250	hypothetical protein				-5.96659	0.0200387		-5.73691	0.00940412
BVU_0506	BVU_RS02585	712776	714329	+	1554	517	RagB/SusD family nutrient uptake outer membrane protein				-2.26942	0.0126344		-2.24403	0.00982793
BVU_2854	BVU_RS14395	3627723	3628097	-	375	124	RusA family crossover junction endodeoxyribonuclease				-2.17275	0.0122851		-2.14849	0.0100154
BVU_2882	BVU_RS14535	3647440	3648360	+	921	306	transposase				-2.03084	0.0110035		-2.01072	0.0103148
BVU_0743	BVU_RS03775	1029657	1030679	-	1023	340	galactose mutarotase	G	Metabolism		-15.7776	0.0363243		-13.4769	0.010533
BVU_1533	BVU_RS07785	2021147	2021851	+	705	234	hypothetical protein				-2.41583	0.0160212		-2.38678	0.0106189
BVU_3759	BVU_RS18850	4648280	4648588	-	309	102	helix-turn-helix transcriptional regulator	K	Information storage and processing		-2.35215	0.0150624		-2.32668	0.0108613
BVU_1980	BVU_RS10035	2561734	2565051	-	3318	1105	SusC/RagA family TonB-linked outer membrane protein	P	Metabolism		-2.44623	0.0143509		-2.42977	0.0110212
BVU_3967	BVU_RS19885	4885414	4886229	-	816	271	glycosyltransferase	M; N	Cellular processes and signaling		-2.98082	0.0190819		-2.93294	0.0114611
BVU_2817	BVU_RS21050	3590020	3590592	-	573	190	hypothetical protein				-2.57521	0.0185974		-2.54872	0.0116557
BVU_0841	BVU_RS04270	1139855	1142893	+	3039	1012	TonB-dependent receptor				-3.90057	0.0237604		-3.81076	0.0120584
BVU_RS17235	BVU_RS17235	4274871	4275074	-	204	67	hypothetical protein				-3.99936	0.022976		-3.90565	0.0124643
BVU_3709	BVU_RS18600	4582038	4582229	+	192	63	hypothetical protein				-2.47966	0.0187028		-2.45437	0.0132131
BVU_0695	BVU_RS03545	970894	971967	-	1074	357	polysaccharide biosynthesis protein	M	Cellular processes and signaling		-2.16387	0.0161535		-2.14531	0.0136646
BVU_RS10255	BVU_RS10255	2619595	2621144	+	1550	515.667	carbohydrate esterase				-2.60522	0.0202228		-2.57856	0.014024
BVU_0151	BVU_RS00775	228419	229834	-	1416	471	glycoside hydrolase family 88 protein				-2.76296	0.0225602		-2.72484	0.0142321
BVU_2912	BVU_RS14685	3686966	3687850	+	885	294	sugar phosphate isomerase/epimerase	G	Metabolism		-3.37494	0.0209881		-3.33715	0.0146011
BVU_0689	BVU_RS03515	965850	966346	-	497	164.667	serine acetyltransferase				-5.00922	0.0201826		-4.90395	0.0151947
BVU_2828	BVU_RS14260	3605058	3605579	-	522	173	hypothetical protein				-2.21136	0.0184273		-2.18979	0.0152634
BVU_2841	BVU_RS14325	3617500	3618252	-	753	250	hypothetical protein				-2.36478	0.0202232		-2.33932	0.0161336
BVU_RS22555	BVU_RS22555	3605621	3605797	-	177	58	hypothetical protein				-2.39795	0.0209083		-2.36725	0.0162541
BVU_0356	BVU_RS01820	514525	515949	-	1425	474	fucose isomerase				-2.88876	0.0237038		-2.85298	0.016297
BVU_0021	BVU_RS00120	26027	27442	+	1416	471	TonB-dependent receptor				-2.32914	0.0223422		-2.30659	0.0168841
BVU_1710	BVU_RS08685	2201422	2202441	+	1020	339	DUF4974 domain-containing protein				-2.1748	0.0203148		-2.15587	0.0169271
BVU_RS22490	BVU_RS22490	961839	962009	-	171	56	hypothetical protein				-3.30675	0.0324169		-3.24937	0.0181665
BVU_0972	BVU_RS04930	1281995	1282792	+	798	265	IS21-like element helper ATPase IstB	L	Information storage and processing		-2.56468	0.0260186		-2.52978	0.0183674
BVU_0171	BVU_RS00880	266736	268298	+	1563	520	SusC/RagA family TonB-linked outer membrane protein				-2.14708	0.0229957		-2.12825	0.019834
BVU_1509	BVU_RS07650	1999130	2000209	-	1080	359	hypothetical protein				-2.15287	0.0288608		-2.13153	0.0238747
BVU_0169	BVU_RS00870	264108	265700	+	1593	530	SusC/RagA family TonB-linked outer membrane protein				-2.60673	0.0314945		-2.59026	0.0241544
BVU_1534	BVU_RS07790	2021933	2023138	+	1206	401	UDP-N-acetyl-D-mannosamine dehydrogenase				-2.1367	0.0291631		-2.1196	0.0252999
BVU_0131	BVU_RS00665	194185	196551	+	2367	788	glycoside hydrolase family 3 C-terminal domain-containing protein	G	Metabolism		-2.64877	0.0344317		-2.62713	0.0259595
BVU_1285	BVU_RS06500	1730815	1732470	-	1656	551	IS1182 family transposase	X	Mobile		-3.70536	0.0348973		-3.63676	0.0259595
BVU_2851	BVU_RS14375	3625352	3625771	-	420	139	PcfK-like family protein				-3.60535	0.0404351		-3.52347	0.0273171
BVU_1444	BVU_RS07310	1923519	1923962	-	444	147	hypothetical protein				-2.07861	0.0367314		-2.05503	0.0304748
BVU_0365	BVU_RS01865	529109	532378	-	3270	1089	TonB-dependent receptor				-3.55622	0.0423699		-3.48505	0.0313121
BVU_1244	BVU_RS06290	1669208	1670203	-	996	331	DUF5119 domain-containing protein				-3.37637	0.0390031		-3.32142	0.0320774
BVU_0746	BVU_RS03790	1035527	1037554	-	2028	675	alpha-galactosidase				-2.02739	0.0377375		-2.01013	0.0325377
BVU_2525	BVU_RS12715	3227100	3228188	-	1089	362	site-specific integrase				-2.09459	0.0375278		-2.07286	0.0325377
BVU_2858	BVU_RS14410	3630254	3630706	-	453	150	hypothetical protein				-2.06293	0.0395352		-2.04082	0.032773
BVU_3762	BVU_RS18865	4650977	4651561	-	585	194	metallophosphoesterase				-3.60489	0.0464777		-3.58312	0.0337117
BVU_2277	BVU_RS11460	2944827	2945243	+	417	138	hypothetical protein				-2.53861	0.0448058		-2.51562	0.0342615
BVU_2205	BVU_RS11100	2847580	2848506	-	927	308	FecR family protein				-2.46378	0.0465439		-2.44834	0.0354601
BVU_2865	BVU_RS14440	3633965	3634165	-	201	66	hypothetical protein				-2.24381	0.049089		-2.2211	0.035888
BVU_0354	BVU_RS01810	512931	513488	-	558	185	substrate-binding domain-containing protein				-4.39875	0.0482553		-4.3064	0.0411453

## Sheet: Bd-A upregulated genes
													DESeq2			EdgeR
GB locus tag	RS locus tag	gene seq	protein seq	start	stop	strand	bp	aa	product	COG categories	COG groups		FC	padj		FC	FDR
BVU_2271	BVU_RS11430	5303235	WP_005848631.1	2938251	2938937	+	687	228	TonB family protein				17.8859	1.66345e-184		18.024	5.02438e-120
BVU_1201	BVU_RS06070	5302167	WP_005843945.1	1619720	1620418	+	699	232	porin family protein				30.8026	5.54994e-152		31.05	1.34916e-114
BVU_4077	BVU_RS20440	5305036	WP_005847070.1	5015257	5018304	-	3048	1015	efflux RND transporter permease subunit	V	Cellular processes and signaling		12.9467	1.95747e-121		13.0397	4.50577e-94
BVU_1202	BVU_RS06075	5302168	WP_011965086.1	1620652	1621308	-	657	218	chloramphenicol acetyltransferase				11.7215	1.4209e-112		11.8074	2.27109e-88
BVU_1200	BVU_RS06065	5302166	WP_011965085.1	1619163	1619411	+	249	82	hypothetical protein				58.2461	2.42842e-91		58.245	4.36997e-86
BVU_0382	BVU_RS01945	5301351	WP_008667669.1	556498	556803	+	306	101	hypothetical protein				17.2803	3.36997e-90		17.3934	1.22429e-78
BVU_3029	BVU_RS15265	5303990	WP_005846898.1	3836846	3837160	+	315	104	hypothetical protein				11.5295	3.90994e-92		11.6245	9.33488e-74
BVU_1197	BVU_RS06050	5302163	WP_011965083.1	1614921	1615508	+	588	195	PorT family protein				10.7494	7.14438e-80		10.8393	5.59388e-71
BVU_2759	BVU_RS13885	5303722	WP_005843311.1	3523218	3523631	-	414	137	DUF1573 domain-containing protein				5.9727	2.23083e-114		6.01774	3.54691e-63
BVU_3866	BVU_RS19390	5304825	WP_012055920.1	4767044	4768279	+	1236	411	fucose isomerase				5.93388	2.43862e-101		5.97958	6.93609e-62
BVU_4078	BVU_RS20445	5305037	WP_005847068.1	5018323	5019378	-	1056	351	efflux RND transporter periplasmic adaptor subunit	M; V	Cellular processes and signaling		10.846	4.48343e-63		10.9181	1.66046e-59
BVU_2559	BVU_RS12885	5303523	WP_008669942.1	3265494	3266579	+	1086	361	energy transducer TonB				6.06078	6.80984e-63		6.10542	1.03059e-52
BVU_0371	BVU_RS01895	5301340	WP_005842367.1	537984	538664	-	681	226	zinc metallopeptidase (structural similarity to BepA (6SAR))				4.92254	1.04343e-70		4.95973	6.30892e-48
BVU_1198	BVU_RS06055	5302164	WP_005843956.1	1615551	1617218	+	1668	555	hypothetical protein				6.48639	2.17191e-54		6.53797	3.54529e-46
BVU_0772	BVU_RS03915	5301739	WP_005844918.1	1080751	1081263	+	513	170	RNA polymerase sigma factor	K	Information storage and processing		7.1585	1.34464e-50		7.21278	2.37898e-45
BVU_0777	BVU_RS03945	5301744	WP_005844908.1	1085386	1085925	-	540	179	hypothetical protein				4.3727	3.98099e-66		4.40583	4.9707e-44
BVU_2696	BVU_RS13560	5303659	WP_005843776.1	3433891	3437121	+	3231	1076	discoidin domain-containing protein				4.43302	1.21269e-58		4.46716	3.75854e-43
BVU_3159	BVU_RS15930	5304120	WP_005842288.1	3977602	3978096	+	495	164	redoxin domain-containing protein				6.78677	1.3421e-46		6.83546	4.32752e-42
BVU_0015	BVU_RS00085	5300985	WP_005841169.1	17374	18072	-	699	232	response regulator transcription factor	T; K	Information storage and processing; Cellular processes and signaling		6.80263	2.73393e-45		6.8548	6.73148e-42
BVU_1199	BVU_RS06060	5302165	WP_011965084.1	1617327	1618985	+	1659	552	tetratricopeptide repeat protein	R	Poorly characterized		4.60067	3.26713e-50		4.63485	1.79936e-41
BVU_RS03910	BVU_RS03910	23318854	WP_005844920.1	1080270	1080764	+	495	164	DUF4252 domain-containing protein				6.95998	1.08572e-48		7.00676	2.51288e-40
BVU_1086	BVU_RS05495	5302052	WP_011965034.1	1445943	1446794	-	852	283	DUF2807 domain-containing protein				11.9552	6.43153e-41		12.0299	1.59408e-38
BVU_2737	BVU_RS13775	5303700	WP_005843252.1	3493155	3494678	+	1524	507	Do family serine endopeptidase (structural similarity to DegP, DegQ)	O	Cellular processes and signaling		26.2657	6.66511e-20		26.4575	2.25163e-38
BVU_1765	BVU_RS08970	5302731	WP_011965313.1	2262873	2265338	+	2466	821	bifunctional UDP-N-acetylmuramoyl-tripeptide:D-alanyl-D-alanine ligase/alanine racemase	M	Cellular processes and signaling		5.43231	6.01202e-41		5.47201	5.45441e-37
BVU_0835	BVU_RS04240	5301802	WP_011964907.1	1130747	1132441	-	1695	564	PDZ domain-containing protein	O	Cellular processes and signaling		5.31356	1.25107e-39		5.35448	5.86591e-37
BVU_3001	BVU_RS15130	5303962	WP_005846837.1	3798395	3799264	+	870	289	F0F1 ATP synthase subunit gamma				4.70986	3.16792e-42		4.74458	1.35464e-36
BVU_2353	BVU_RS11835	5303317	WP_005846254.1	3031558	3033042	+	1485	494	TolC family protein	M	Cellular processes and signaling		5.47023	1.24636e-35		5.50571	1.83279e-35
BVU_0975	BVU_RS04945	5301942	WP_011964992.1	1288872	1289522	-	651	216	nitroreductase family protein	C	Metabolism		6.15178	9.34863e-34		6.19265	1.00231e-34
BVU_0243	BVU_RS01230	5301213	WP_011964673.1	363828	367046	-	3219	1072	efflux RND transporter permease subunit	V	Cellular processes and signaling		3.69392	2.47414e-47		3.72119	2.00174e-33
BVU_0241	BVU_RS01220	5301211	WP_005853095.1	361640	362407	-	768	255	acyl-ACP--UDP-N-acetylglucosamine O-acyltransferase	R	Poorly characterized		3.8933	5.69725e-40		3.92227	6.26256e-33
BVU_2997	BVU_RS15110	5303958	WP_005846828.1	3795350	3795604	+	255	84	ATP synthase F0 subunit C	C	Metabolism		4.2112	9.93146e-37		4.24171	8.59868e-33
BVU_3995	BVU_RS20020	5304954	WP_005839658.1	4915680	4916123	+	444	147	Hsp20/alpha crystallin family protein	O	Cellular processes and signaling		10.337	2.34125e-32		10.4139	8.67015e-32
BVU_2282	BVU_RS11485	5303246	WP_011965551.1	2952149	2955019	-	2871	956	xanthan lyase				3.6485	1.13815e-40		3.67684	1.1738e-30
BVU_4125	BVU_RS20680	5305084	WP_012056022.1	5073555	5076680	+	3126	1041	efflux RND transporter permease subunit	E; G; R; P; V	Metabolism; Poorly characterized; Cellular processes and signaling		3.56302	1.56622e-38		3.59018	1.48005e-30
BVU_2692	BVU_RS13540	5303655	WP_005848095.1	3422913	3425987	+	3075	1024	TonB-dependent receptor				5.67604	2.93777e-33		5.71748	2.10818e-30
BVU_3287	BVU_RS16530	5304248	WP_005841307.1	4118075	4119172	+	1098	365	hypothetical protein				3.53649	3.23958e-37		3.56278	3.79882e-30
BVU_1838	BVU_RS09315	5302804	WP_005842660.1	2382916	2383764	+	849	282	hypothetical protein				3.96156	1.79752e-33		3.99268	3.52582e-29
BVU_3000	BVU_RS15125	5303961	WP_005846835.1	3796800	3798392	+	1593	530	F0F1 ATP synthase subunit alpha	C	Metabolism		3.99101	3.27478e-32		4.02147	7.67085e-29
BVU_0773	BVU_RS03920	5301740	WP_011964903.1	1081250	1081780	+	531	176	hypothetical protein				8.6549	1.62574e-31		8.70385	9.62476e-29
BVU_3288	BVU_RS16535	5304249	WP_012055626.1	4119192	4120190	+	999	332	VWA domain-containing protein				3.67364	3.26516e-31		3.70202	1.67325e-28
BVU_2880	BVU_RS14525	5303841	WP_005847919.1	3644616	3646844	-	2229	742	formate C-acetyltransferase	C	Metabolism		3.40959	2.57387e-36		3.43566	2.50146e-28
BVU_3880	BVU_RS19455	5304839	WP_005841516.1	4783753	4785186	-	1434	477	aspartate ammonia-lyase	E	Metabolism		6.0391	1.5359e-27		6.08196	3.35014e-28
BVU_3300	BVU_RS16595	5304261	WP_012055628.1	4135770	4137815	+	2046	681	molecular chaperone HtpG				5.76939	4.55365e-29		5.80882	3.3647e-28
BVU_3561	BVU_RS17885	5304521	WP_005839531.1	4419025	4419489	-	465	154	V-type ATP synthase subunit K				4.27031	3.79464e-28		4.30222	2.69987e-27
BVU_0053	BVU_RS00275	5301023	WP_011964603.1	74409	75191	+	783	260	NigD-like N-terminal domain-containing protein				6.76255	1.0894e-26		6.80959	4.08192e-27
BVU_3832	BVU_RS19220	5304791	WP_005841675.1	4730613	4731368	-	756	251	NigD-like N-terminal domain-containing protein				42.0495	7.14889e-14		42.1419	8.45025e-27
BVU_2011	BVU_RS10195	5302977	WP_005848901.1	2601538	2602392	+	855	284	tetratricopeptide repeat protein	R	Poorly characterized		3.72821	1.13665e-28		3.75762	9.18453e-27
BVU_4126	BVU_RS20685	5305085	WP_008782186.1	5076713	5078092	+	1380	459	TolC family protein	M	Cellular processes and signaling		3.36326	3.247e-30		3.38855	1.20072e-26
BVU_2790	BVU_RS14045	5303751	WP_008667319.1	3559354	3560304	-	951	316	nitronate monooxygenase	R	Poorly characterized		4.17842	5.12259e-26		4.20996	1.73258e-26
BVU_2213	BVU_RS11140	5303177	WP_005839098.1	2858525	2859847	+	1323	440	MATE family efflux transporter	V	Cellular processes and signaling		3.88416	1.54459e-29		3.91326	2.63049e-26
BVU_0774	BVU_RS03925	5301741	WP_005844914.1	1081777	1082235	+	459	152	DUF4252 domain-containing protein				8.61803	1.64562e-26		8.65832	1.14266e-25
BVU_3771	BVU_RS18905	5304730	WP_012055896.1	4658313	4658750	+	438	145	Hsp20/alpha crystallin family protein	O	Cellular processes and signaling		86.5934	3.3198e-06		87.9364	1.48967e-25
BVU_2693	BVU_RS13545	5303656	WP_011965700.1	3426013	3427512	+	1500	499	RagB/SusD family nutrient uptake outer membrane protein				7.71033	1.21186e-26		7.75425	1.87145e-25
BVU_3225	BVU_RS16235	5304186	WP_012055609.1	4049024	4053484	-	4461	1486	translocation/assembly module TamB				2.89864	2.922e-46		2.92108	1.94672e-25
BVU_3869	BVU_RS19405	5304828	WP_012055921.1	4769573	4770547	+	975	324	dihydroorotate dehydrogenase-like protein				3.29688	6.02141e-29		3.32127	2.70483e-25
BVU_3813	BVU_RS19120	5304772	WP_005841603.1	4711946	4712842	-	897	298	LysR family transcriptional regulator	K	Information storage and processing		3.42076	4.23858e-27		3.44608	8.10468e-25
BVU_0242	BVU_RS01225	5301212	WP_008667826.1	362431	363816	-	1386	461	efflux transporter outer membrane subunit	M	Cellular processes and signaling		4.07594	4.84841e-25		4.10456	1.05806e-24
BVU_0895	BVU_RS04535	5301862	WP_005844440.1	1202647	1203132	+	486	161	S-ribosylhomocysteine lyase				4.24095	3.03047e-23		4.27413	8.20426e-24
BVU_4118	BVU_RS20645	5305077	WP_005839715.1	5065148	5066344	+	1197	398	AGE family epimerase/isomerase				3.61287	8.91357e-27		3.64101	1.2288e-23
BVU_4117	BVU_RS20640	5305076	WP_005839718.1	5064221	5065135	+	915	304	dihydrodipicolinate synthase family protein				3.247	4.03427e-31		3.27137	2.51929e-23
BVU_4124	BVU_RS20675	5305083	WP_012056021.1	5072488	5073555	+	1068	355	efflux RND transporter periplasmic adaptor subunit	M; V	Cellular processes and signaling		4.44447	9.37522e-23		4.47845	3.2469e-23
BVU_0775	BVU_RS03930	5301742	WP_005844912.1	1082490	1083161	-	672	223	hypothetical protein				2.9388	3.3385e-33		2.96113	4.41829e-23
BVU_1203	BVU_RS06080	5302169	WP_005843938.1	1621309	1622130	-	822	273	prolipoprotein diacylglyceryl transferase				3.61432	5.99084e-27		3.64138	4.83035e-23
BVU_2154	BVU_RS10865	5303118	WP_005831654.1	2766797	2770867	-	4071	1356	response regulator	T; K	Information storage and processing; Cellular processes and signaling		2.88691	1.16803e-29		2.90956	5.85388e-23
BVU_2372	BVU_RS11935	5303336	WP_005848504.1	3050027	3051484	+	1458	485	aminoacyl-histidine dipeptidase	E	Metabolism		3.98656	1.31055e-21		4.01514	1.33813e-22
BVU_0320	BVU_RS01630	5301289	WP_005845164.1	476236	476778	-	543	180	hypothetical protein				2.73804	2.51134e-36		2.75949	2.15974e-22
BVU_2039	BVU_RS10325	5303004	WP_005848864.1	2641382	2642110	+	729	242	nitroreductase family protein	C	Metabolism		3.50812	2.76845e-24		3.53399	2.77136e-22
BVU_2994	BVU_RS15095	5303955	WP_005846822.1	3793548	3793802	+	255	84	hypothetical protein				4.34062	5.46715e-21		4.37104	5.55259e-22
BVU_2382	BVU_RS11985	5303346	WP_005846379.1	3060518	3062434	+	1917	638	molecular chaperone DnaK	O	Cellular processes and signaling		4.01261	3.46156e-22		4.04176	6.13295e-22
BVU_3289	BVU_RS16540	5304250	WP_005841321.1	4120203	4121225	+	1023	340	VWA domain-containing protein				2.71821	5.0952e-32		2.73872	6.13295e-22
BVU_3299	BVU_RS16590	5304260	WP_005844614.1	4133119	4135635	+	2517	838	ATP-dependent Clp protease ATP-binding subunit	O	Cellular processes and signaling		3.30618	3.57191e-23		3.3308	8.27223e-22
BVU_2998	BVU_RS15115	5303959	WP_005846830.1	3795615	3796115	+	501	166	F0F1 ATP synthase subunit B	C	Metabolism		3.39446	4.7301e-23		3.42005	1.01642e-21
BVU_3562	BVU_RS17890	5304522	WP_005839529.1	4419703	4421508	-	1806	601	V-type ATP synthase subunit I				3.90338	3.73557e-21		3.93141	1.05493e-21
BVU_2624	BVU_RS13210	5303587	WP_005848162.1	3334322	3336070	-	1749	582	S41 family peptidase	O	Cellular processes and signaling		2.71848	1.67174e-30		2.73903	2.0024e-21
BVU_2037	BVU_RS10315	5303002	WP_005940860.1	2639355	2640524	+	1170	389	TolC family protein				4.30587	2.25228e-20		4.33736	2.44807e-21
BVU_4134	BVU_RS20725	5305093	WP_012056027.1	5084522	5087026	-	2505	834	DUF4982 domain-containing protein				3.02403	3.43692e-25		3.04714	2.73817e-21
BVU_3290	BVU_RS16545	5304251	WP_005841323.1	4121235	4121942	+	708	235	tetratricopeptide repeat protein				3.37645	1.07333e-21		3.39994	3.12991e-21
BVU_3835	BVU_RS19235	5304794	WP_012055915.1	4736416	4738332	+	1917	638	9-O-acetylesterase				3.27646	2.72577e-23		3.30279	3.86321e-21
BVU_1410	BVU_RS07135	5302376	WP_005845352.1	1884575	1886383	+	1809	602	tetratricopeptide repeat protein	R	Poorly characterized		2.74123	1.67174e-30		2.76223	4.78285e-21
BVU_0847	BVU_RS04300	5301814	WP_007839044.1	1150668	1151234	-	567	188	peroxiredoxin	V	Cellular processes and signaling		3.85108	5.2061e-20		3.87988	5.17089e-21
BVU_0244	BVU_RS01235	5301214	WP_005845567.1	367100	368311	-	1212	403	efflux RND transporter periplasmic adaptor subunit	M; V	Cellular processes and signaling		3.04018	3.08991e-24		3.0618	6.07595e-21
BVU_0198	BVU_RS01010	5301168	WP_005843622.1	308639	309592	-	954	317	hypothetical protein				4.64628	4.94359e-20		4.68061	6.87728e-21
BVU_1084	BVU_RS05485	5302050	WP_005844184.1	1443445	1444707	-	1263	420	U32 family peptidase	J	Information storage and processing		2.67972	9.08571e-29		2.70024	1.04766e-20
BVU_2336	BVU_RS11750	5303300	WP_005846222.1	3013838	3014449	-	612	203	DUF4476 domain-containing protein				7.22267	3.90241e-21		7.26473	1.1153e-20
BVU_0345	BVU_RS01760	5301314	WP_005842327.1	501539	503176	-	1638	545	chaperonin GroEL	O	Cellular processes and signaling		6.07267	2.46934e-21		6.11757	1.37125e-20
BVU_2036	BVU_RS10310	5303001	WP_011965418.1	2636261	2639344	+	3084	1027	CusA/CzcA family heavy metal efflux RND transporter	V	Cellular processes and signaling		4.59541	7.81027e-20		4.62825	2.69768e-20
BVU_3285	BVU_RS16520	5304246	WP_005841303.1	4115999	4116994	+	996	331	AAA family ATPase	R	Poorly characterized		2.8244	1.13943e-23		2.84566	2.73977e-20
BVU_1302	BVU_RS06590	5302268	WP_011965131.1	1750918	1753548	-	2631	876	calcium-translocating P-type ATPase%2C PMCA-type	P	Metabolism		2.59534	1.04236e-33		2.61534	3.01339e-20
BVU_2038	BVU_RS10320	5303003	WP_008667973.1	2640665	2641360	+	696	231	type 1 glutamine amidotransferase domain-containing protein	V	Cellular processes and signaling		5.23734	1.90724e-19		5.28134	3.22542e-20
BVU_1301	BVU_RS06585	5302267	WP_008666357.1	1750276	1750890	-	615	204	HAD family phosphatase	H	Metabolism		2.93207	7.39906e-23		2.95305	3.69411e-20
BVU_0412	BVU_RS02105	5301381	WP_005840175.1	595588	596088	-	501	166	TlpA family protein disulfide reductase	O	Cellular processes and signaling		3.98936	1.682e-20		4.01751	6.23655e-20
BVU_3286	BVU_RS16525	5304247	WP_012055625.1	4117200	4118069	+	870	289	DUF58 domain-containing protein	S	Poorly characterized		2.68082	3.85207e-26		2.7006	6.23655e-20
BVU_3578	BVU_RS17965	5304538	WP_012055766.1	4438619	4440817	-	2199	732	hypothetical protein				2.76624	3.79063e-25		2.78676	7.39369e-20
BVU_1837	BVU_RS09310	5302803	WP_005842662.1	2382213	2382887	+	675	224	16S rRNA (cytidine(1402)-2'-O)-methyltransferase	J	Information storage and processing		2.61538	2.31518e-26		2.63524	1.2392e-19
BVU_1426	BVU_RS07220	5302392	WP_005845386.1	1905902	1906768	-	867	288	FKBP-type peptidyl-prolyl cis-trans isomerase	O	Cellular processes and signaling		2.57551	9.71232e-31		2.59479	1.42347e-19
BVU_2552	BVU_RS12850	5303516	WP_005847229.1	3257662	3258240	-	579	192	FKBP-type peptidyl-prolyl cis-trans isomerase				3.09915	7.79099e-20		3.12214	2.04214e-19
BVU_3046	BVU_RS15350	5304007	WP_012055521.1	3854148	3856976	+	2829	942	excinuclease ABC subunit UvrA	L	Information storage and processing		2.57526	8.68968e-31		2.59528	2.04214e-19
BVU_2373	BVU_RS11940	5303337	WP_011965574.1	3051490	3052500	+	1011	336	endonuclease				3.13859	8.86001e-20		3.16298	2.26689e-19
BVU_2484	BVU_RS12510	5303448	WP_005847412.1	3186164	3187882	-	1719	572	heavy metal translocating P-type ATPase	P	Metabolism		3.77593	1.49506e-24		3.80172	2.81963e-19
BVU_2514	BVU_RS12660	5303478	WP_005847449.1	3214550	3215560	-	1011	336	GGGtGRT protein				2.77634	8.99689e-24		2.7975	3.41126e-19
BVU_1490	BVU_RS07545	5302456	WP_008668319.1	1973751	1975115	+	1365	454	sodium-dependent transporter	R	Poorly characterized		4.2422	4.66396e-18		4.27008	3.9431e-19
BVU_0024	BVU_RS00135	5300994	WP_005844653.1	29170	29577	+	408	135	hypothetical protein				2.56602	3.05668e-25		2.5855	6.2593e-19
BVU_1487	BVU_RS07530	5302453	WP_011965205.1	1970042	1972516	+	2475	824	TonB-dependent receptor	P	Metabolism		3.31608	5.80821e-19		3.33963	7.08738e-19
BVU_0346	BVU_RS01765	5301315	WP_005842331.1	503218	503490	-	273	90	co-chaperone GroES	O	Cellular processes and signaling		4.51226	1.30677e-18		4.54619	8.04148e-19
BVU_2344	BVU_RS11790	5303308	WP_005846236.1	3020273	3021574	+	1302	433	ABC transporter permease	V	Cellular processes and signaling		4.94886	6.12439e-18		4.98199	8.65657e-19
BVU_2455	BVU_RS12360	5303419	WP_011965614.1	3155536	3156345	+	810	269	hypothetical protein				3.42645	7.36205e-20		3.45075	1.56853e-18
BVU_2993	BVU_RS15090	5303954	WP_005846820.1	3792004	3793539	+	1536	511	F0F1 ATP synthase subunit beta	C	Metabolism		2.70334	3.46156e-22		2.72465	1.9976e-18
BVU_2337	BVU_RS11755	5303301	WP_011965564.1	3014483	3015154	-	672	223	DUF4476 domain-containing protein				6.27281	3.80601e-18		6.30951	2.4898e-18
BVU_1411	BVU_RS07140	5302377	WP_005849594.1	1886380	1887213	+	834	277	DUF4292 domain-containing protein				2.83411	2.38704e-18		2.85616	3.57012e-18
BVU_2996	BVU_RS15105	5303957	WP_012055505.1	3794227	3795318	+	1092	363	F0F1 ATP synthase subunit A				3.67397	4.23338e-17		3.69979	5.37397e-18
BVU_2305	BVU_RS11600	5303269	WP_005846158.1	2979084	2980655	+	1572	523	hypothetical protein				7.90102	2.64647e-08		7.95352	6.53016e-18
BVU_2459	BVU_RS12380	5303423	WP_011965618.1	3159736	3160188	+	453	150	hypothetical protein				2.92624	3.64529e-24		2.94756	8.02191e-18
BVU_2627	BVU_RS13225	5303590	WP_005844722.1	3337032	3339074	-	2043	680	M3 family metallopeptidase	O	Cellular processes and signaling		2.45983	1.17676e-25		2.47855	1.31721e-17
BVU_4135	BVU_RS20730	5305094	WP_012056028.1	5087029	5089281	-	2253	750	GH92 family glycosyl hydrolase				2.52621	3.46156e-22		2.54593	1.35375e-17
BVU_3629	BVU_RS18195	5304588	WP_012055788.1	4493919	4496738	+	2820	939	insulinase family protein	R	Poorly characterized		2.57047	2.5467e-22		2.58943	1.49229e-17
BVU_2462	BVU_RS12395	5303426	WP_011965621.1	3162275	3163822	+	1548	515	thiol-activated cytolysin family protein				2.94534	2.78888e-20		2.96709	1.64711e-17
BVU_2343	BVU_RS11785	5303307	WP_005846234.1	3018899	3020146	+	1248	415	HlyD family efflux transporter periplasmic adaptor subunit	M; V	Cellular processes and signaling		5.54453	5.421e-17		5.58271	2.24912e-17
BVU_3648	BVU_RS18290	5304607	WP_005839405.1	4515505	4516503	+	999	332	flotillin-like protein FloA				2.44304	9.88698e-24		2.46116	2.24912e-17
BVU_0016	BVU_RS00090	5300986	WP_005841165.1	18074	19642	-	1569	522	HAMP domain-containing histidine kinase	T	Cellular processes and signaling		2.92412	1.26709e-18		2.94643	2.71011e-17
BVU_3868	BVU_RS19400	5304827	WP_005841538.1	4768891	4769559	+	669	222	YggS family pyridoxal phosphate-dependent enzyme	H	Metabolism		2.80568	3.40424e-17		2.8278	2.71011e-17
BVU_1766	BVU_RS08975	5302732	WP_005842844.1	2265428	2265991	+	564	187	DUF4858 domain-containing protein				3.71203	1.5702e-19		3.73687	2.83747e-17
BVU_0894	BVU_RS04530	5301861	WP_005844442.1	1201940	1202635	+	696	231	5'-methylthioadenosine/adenosylhomocysteine nucleosidase	H; F	Metabolism		2.63875	2.91907e-18		2.65899	3.07834e-17
BVU_0409	BVU_RS02090	5301378	WP_005840169.1	588430	589221	+	792	263	hypothetical protein				2.80465	1.00243e-18		2.82734	3.2267e-17
BVU_1038	BVU_RS05260	5302005	WP_011965018.1	1376644	1378566	-	1923	640	Ig-like domain-containing protein				2.43426	7.26718e-27		2.453	3.24734e-17
BVU_1920	BVU_RS09725	5302886	WP_011965380.1	2496641	2498647	-	2007	668	ATP-dependent zinc metalloprotease FtsH	O; D; M; T	Cellular processes and signaling		2.35241	3.23354e-32		2.37063	4.76299e-17
BVU_3095	BVU_RS15605	5304056	WP_012055543.1	3912150	3914453	+	2304	767	TonB-dependent receptor	P	Metabolism		2.90547	1.48504e-18		2.92681	6.9007e-17
BVU_2456	BVU_RS12365	5303420	WP_011965615.1	3156494	3157462	+	969	322	DUF4848 domain-containing protein				2.95493	7.34931e-19		2.97573	7.18457e-17
BVU_0017	BVU_RS00095	5300987	WP_005841163.1	19905	22064	-	2160	719	elongation factor G	J	Information storage and processing		6.21574	8.08607e-17		6.25134	8.68957e-17
BVU_0993	BVU_RS05035	5301960	WP_011964994.1	1313481	1314560	-	1080	359	endonuclease/exonuclease/phosphatase family protein				2.55346	6.7624e-19		2.57204	9.54587e-17
BVU_2035	BVU_RS10305	5303000	WP_011965417.1	2634990	2636249	+	1260	419	efflux RND transporter periplasmic adaptor subunit	M; V	Cellular processes and signaling		3.25858	4.82244e-16		3.28332	1.10633e-16
BVU_3104	BVU_RS15650	5304065	WP_005846494.1	3924630	3926141	-	1512	503	acetyl-CoA carboxylase biotin carboxylase subunit	I	Metabolism		2.40024	8.91261e-25		2.41929	1.86231e-16
BVU_1073	BVU_RS05430	5302039	WP_011965027.1	1425566	1426882	-	1317	438	glycosyltransferase	M	Cellular processes and signaling		4.2279	3.73656e-16		4.25752	1.90464e-16
BVU_1909	BVU_RS09670	5302875	WP_005845796.1	2485169	2486137	+	969	322	peptidoglycan DD-metalloendopeptidase family protein	M	Cellular processes and signaling		2.57612	2.90274e-18		2.59632	2.33212e-16
BVU_3867	BVU_RS19395	5304826	WP_005841540.1	4768375	4768857	+	483	160	DUF4494 domain-containing protein				2.66218	4.89081e-19		2.68245	2.48435e-16
BVU_3935	BVU_RS19725	5304894	WP_005851517.1	4846440	4849013	-	2574	857	carboxypeptidase-like regulatory domain-containing protein				2.31616	1.81859e-28		2.33432	4.77374e-16
BVU_2984	BVU_RS15045	5303945	WP_005846801.1	3781434	3782171	+	738	245	NigD-like N-terminal domain-containing protein				18.288	2.13111e-08		18.3282	4.86502e-16
BVU_0469	BVU_RS02405	5301438	WP_005840796.1	659028	659918	-	891	296	peptidoglycan DD-metalloendopeptidase family protein	M	Cellular processes and signaling		2.77586	9.41399e-17		2.79733	5.85015e-16
BVU_3223	BVU_RS16225	5304184	WP_005843497.1	4047045	4047932	-	888	295	carbon-nitrogen hydrolase	C	Metabolism		2.52416	3.96017e-19		2.54344	6.68273e-16
BVU_1931	BVU_RS09785	5302897	WP_011965383.1	2508560	2514238	+	5679	1892	hypothetical protein				7.12817	3.1082e-07		7.18332	7.35325e-16
BVU_2458	BVU_RS12375	5303422	WP_117797384.1	3158697	3159488	+	792	263	hypothetical protein				3.24039	7.00974e-15		3.26347	7.58106e-16
BVU_3527	BVU_RS17705	5304487	WP_012055755.1	4383247	4384578	+	1332	443	sigma-54-dependent Fis family transcriptional regulator	T; K	Information storage and processing; Cellular processes and signaling		2.92174	9.16998e-20		2.94424	7.85991e-16
BVU_3649	BVU_RS18295	5304608	WP_005839407.1	4516697	4517575	+	879	292	nucleoside phosphorylase				2.59218	4.16644e-18		2.61107	9.56503e-16
BVU_2077	BVU_RS10510	5303041	WP_005839005.1	2691730	2692530	-	801	266	hypothetical protein				5.87909	8.51938e-16		5.91787	1.02166e-15
BVU_0994	BVU_RS05040	5301961	WP_005850230.1	1314564	1315457	-	894	297	rhomboid family intramembrane serine protease	O	Cellular processes and signaling		2.55322	3.01362e-18		2.57202	1.02328e-15
BVU_3539	BVU_RS17765	5304499	WP_005852751.1	4393878	4394495	+	618	205	superoxide dismutase	P	Metabolism		2.81576	4.89564e-16		2.83863	1.03519e-15
BVU_1659	BVU_RS08435	5302625	WP_005838684.1	2142849	2143748	+	900	299	diaminopimelate dehydrogenase				2.66638	8.33146e-17		2.68667	1.19739e-15
BVU_0995	BVU_RS05045	5301962	WP_005850228.1	1315438	1316115	-	678	225	rhomboid family intramembrane serine protease	O	Cellular processes and signaling		2.54387	2.33195e-17		2.56325	1.24552e-15
BVU_3564	BVU_RS17900	5304524	WP_005839525.1	4422125	4423447	-	1323	440	V-type ATP synthase subunit B				2.62254	1.00825e-15		2.64225	1.46052e-15
BVU_1894	BVU_RS09595	5302860	WP_011965373.1	2466913	2467965	-	1053	350	class I fructose-bisphosphate aldolase	G	Metabolism		2.91275	1.78005e-17		2.93472	1.50455e-15
BVU_2743	BVU_RS13805	5303706	WP_005843270.1	3499483	3500931	-	1449	482	potassium/proton antiporter	P	Metabolism		2.44688	6.41803e-20		2.46475	1.50455e-15
BVU_1427	BVU_RS07225	5302393	WP_005845388.1	1906790	1907374	-	585	194	FKBP-type peptidyl-prolyl cis-trans isomerase	O	Cellular processes and signaling		2.40558	3.80601e-18		2.42383	1.82365e-15
BVU_3870	BVU_RS19410	5304829	WP_005851623.1	4770724	4772382	+	1659	552	AMP-binding protein	I	Metabolism		2.33938	4.64854e-20		2.35726	1.85337e-15
BVU_3163	BVU_RS15950	5304124	WP_005842279.1	3981192	3983669	-	2478	825	endopeptidase La	R; O; D; M; T	Poorly characterized; Cellular processes and signaling		2.2902	9.73885e-24		2.30791	2.42193e-15
BVU_2533	BVU_RS12755	5303497	WP_005848233.1	3237204	3237527	+	324	107	hypothetical protein				3.79749	3.71866e-14		3.82725	2.51771e-15
BVU_1422	BVU_RS07200	5302388	WP_085930160.1	1900121	1901794	-	1674	557	nucleoside kinase	F	Metabolism		2.68132	1.16962e-15		2.70297	3.29437e-15
BVU_3815	BVU_RS19130	5304774	WP_012055909.1	4713711	4716299	+	2589	862	ATP-dependent chaperone ClpB	O	Cellular processes and signaling		2.9871	1.40473e-14		3.01023	3.39083e-15
BVU_3458	BVU_RS17360	5304418	WP_005852645.1	4304413	4304841	+	429	142	DUF3791 domain-containing protein	K	Information storage and processing		2.63723	4.71558e-15		2.65914	3.93003e-15
BVU_1658	BVU_RS08430	5302624	WP_005838686.1	2142080	2142673	-	594	197	Holliday junction branch migration protein RuvA	L	Information storage and processing		2.31582	2.15429e-21		2.3332	3.96718e-15
BVU_2697	BVU_RS13565	5303660	WP_085930154.1	3437139	3438563	+	1425	474	sialate O-acetylesterase				2.61091	1.19769e-17		2.63039	4.10893e-15
BVU_1649	BVU_RS08385	5302615	WP_007831330.1	2131449	2131967	+	519	172	16S rRNA processing protein RimM				2.84287	2.64446e-14		2.86169	4.4937e-15
BVU_3047	BVU_RS15355	5304008	WP_012055522.1	3856991	3857476	+	486	161	Cys-tRNA(Pro) deacylase	J	Information storage and processing		4.25501	1.99293e-15		4.28583	4.86313e-15
BVU_3814	BVU_RS19125	5304773	WP_005841605.1	4712855	4713436	-	582	193	hypothetical protein				3.58104	6.23986e-14		3.60673	7.43262e-15
BVU_1646	BVU_RS08370	5302612	WP_005839224.1	2128752	2129441	+	690	229	tRNA (adenosine(37)-N6)-threonylcarbamoyltransferase complex dimerization subunit type 1 TsaB	J	Information storage and processing		2.27824	4.36631e-21		2.29567	8.92988e-15
BVU_2452	BVU_RS12345	5303416	WP_011965612.1	3153241	3154080	+	840	279	hypothetical protein				2.35064	1.83433e-20		2.36844	1.00332e-14
BVU_1647	BVU_RS08375	5302613	WP_005839226.1	2129488	2130114	+	627	208	DUF4290 domain-containing protein				2.56597	8.61341e-15		2.58629	1.03807e-14
BVU_1934	BVU_RS09800	5302900	WP_005845843.1	2515940	2517037	+	1098	365	methylmalonyl Co-A mutase-associated GTPase MeaB	O	Cellular processes and signaling		2.34424	2.07006e-17		2.36192	1.13532e-14
BVU_2454	BVU_RS22230	40920445	WP_011965613.1	3154612	3155268	+	657	218	hypothetical protein				2.73174	5.59787e-16		2.75151	1.13532e-14
BVU_1968	BVU_RS09975	5302934	WP_005845885.1	2549095	2549916	+	822	273	AAA family ATPase				2.73309	3.29803e-15		2.75433	1.42696e-14
BVU_2569	BVU_RS12935	5303533	WP_011965648.1	3281198	3282190	+	993	330	hypothetical protein				2.50658	1.4152e-16		2.52577	1.73825e-14
BVU_2565	BVU_RS12915	5303529	WP_005847258.1	3274073	3274801	-	729	242	type III pantothenate kinase				2.35462	3.50281e-18		2.37237	1.7479e-14
BVU_2563	BVU_RS12905	5303527	WP_005848206.1	3271368	3272723	-	1356	451	hypothetical protein	R	Poorly characterized		2.36802	6.06053e-18		2.38576	1.9191e-14
BVU_1340	BVU_RS06785	5302306	WP_005849684.1	1790885	1791364	+	480	159	hypothetical protein				2.49706	4.92439e-16		2.51503	2.08364e-14
BVU_2092	BVU_RS10585	5303056	WP_005848813.1	2706211	2708244	-	2034	677	thioredoxin family protein	C; E; G; R; O	Metabolism; Poorly characterized; Cellular processes and signaling		3.35025	1.84952e-13		3.37305	2.21866e-14
BVU_3950	BVU_RS19800	5304909	WP_005843153.1	4864992	4865561	+	570	189	dTDP-4-dehydrorhamnose 3%2C5-epimerase	M	Cellular processes and signaling		3.2248	2.0781e-13		3.24564	2.56388e-14
BVU_0200	BVU_RS01020	5301170	WP_005843618.1	310626	312020	+	1395	464	iron-containing alcohol dehydrogenase				2.2215	1.94495e-19		2.23824	3.02267e-14
BVU_2350	BVU_RS11820	5303314	WP_005846248.1	3027596	3028867	+	1272	423	FtsX-like permease family protein	V	Cellular processes and signaling		4.27802	2.10795e-13		4.30606	3.73982e-14
BVU_2625	BVU_RS13215	5303588	WP_005844718.1	3336085	3336519	-	435	144	dCMP deaminase family protein				2.89234	4.44052e-14		2.91117	3.8971e-14
BVU_1642	BVU_RS08345	5302608	WP_011965246.1	2125871	2126341	+	471	156	DUF3836 domain-containing protein				5.73358	5.02879e-14		5.77197	4.19806e-14
BVU_2999	BVU_RS15120	5303960	WP_005846833.1	3796121	3796678	+	558	185	F0F1 ATP synthase subunit delta	C	Metabolism		4.16222	2.57109e-13		4.19255	4.95349e-14
BVU_0551	BVU_RS02805	5301520	WP_011964796.1	781306	782271	-	966	321	acetylornithine carbamoyltransferase				2.30483	4.66396e-18		2.32278	6.18693e-14
BVU_2342	BVU_RS11780	5303306	WP_005846232.1	3017841	3018737	+	897	298	glucosaminidase domain-containing protein	M	Cellular processes and signaling		2.29267	5.27886e-16		2.30963	8.73031e-14
BVU_4061	BVU_RS20365	5305020	WP_005847106.1	4997505	4998059	-	555	184	peptide deformylase	J	Information storage and processing		2.46238	5.87535e-14		2.47998	9.5707e-14
BVU_2463	BVU_RS12400	5303427	WP_011965622.1	3163864	3164409	+	546	181	porin family protein				4.42663	9.76981e-14		4.45562	9.89609e-14
BVU_1160	BVU_RS05865	5302126	WP_005849945.1	1572974	1574500	+	1527	508	arylsulfatase	P	Metabolism		2.51099	2.54685e-14		2.53031	9.91409e-14
BVU_3162	BVU_RS15945	5304123	WP_005842281.1	3980059	3981189	-	1131	376	tRNA guanosine(34) transglycosylase Tgt	J	Information storage and processing		2.38639	1.30651e-14		2.40401	1.05442e-13
BVU_0411	BVU_RS02100	5301380	WP_008667711.1	592763	595567	-	2805	934	TonB-dependent receptor				3.52245	3.81377e-13		3.5468	1.50428e-13
BVU_0543	BVU_RS02765	5301512	WP_005850829.1	774049	774294	+	246	81	RNA-binding protein	J	Information storage and processing		2.69623	2.07005e-13		2.71522	2.02394e-13
BVU_0443	BVU_RS02270	5301412	WP_005840215.1	632770	634020	-	1251	416	ATP-dependent Clp protease ATP-binding subunit ClpX	O; D; M; T	Cellular processes and signaling		2.67211	6.93422e-13		2.6912	2.41223e-13
BVU_0206	BVU_RS01050	5301176	WP_008670377.1	318245	318886	-	642	213	FKBP-type peptidyl-prolyl cis-trans isomerase				2.34951	2.60694e-14		2.36677	2.72656e-13
BVU_4149	BVU_RS20800	5305108	WP_008671498.1	5111399	5114134	-	2736	911	LPS-assembly protein LptD				2.10384	3.05668e-25		2.12015	2.87451e-13
BVU_2628	BVU_RS13230	5303591	WP_005844724.1	3339232	3339909	-	678	225	Crp/Fnr family transcriptional regulator	T	Cellular processes and signaling		3.28091	7.74631e-13		3.30307	3.09338e-13
BVU_3641	BVU_RS18255	5304600	WP_012055795.1	4509301	4510071	+	771	256	DUF4858 domain-containing protein				2.77269	8.51221e-16		2.793	4.05419e-13
BVU_1474	BVU_RS07460	5302440	WP_005845464.1	1952440	1954497	-	2058	685	HDIG domain-containing protein				2.10246	3.44138e-20		2.11881	4.54394e-13
BVU_3098	BVU_RS15620	5304059	WP_005846509.1	3917006	3919525	-	2520	839	ribonucleoside-diphosphate reductase subunit alpha	F	Metabolism		2.42383	1.26985e-13		2.44144	4.8091e-13
BVU_1648	BVU_RS08380	5302614	WP_005839229.1	2130133	2131437	+	1305	434	UDP-N-acetylglucosamine 1-carboxyvinyltransferase	M	Cellular processes and signaling		2.33077	5.56521e-15		2.34785	4.97693e-13
BVU_2623	BVU_RS13205	5303586	WP_080510731.1	3333868	3334398	-	531	176	5-formyltetrahydrofolate cyclo-ligase	H	Metabolism		2.48571	1.04996e-13		2.50412	5.97827e-13
BVU_0112	BVU_RS00570	5301082	WP_005843058.1	159670	161013	-	1344	447	tetratricopeptide repeat protein	R	Poorly characterized		2.19556	3.94785e-18		2.21202	6.93353e-13
BVU_4121	BVU_RS20660	5305080	WP_005839709.1	5068439	5070427	+	1989	662	glucosamine-6-phosphate deaminase	G	Metabolism		2.21888	4.10194e-16		2.23627	8.06831e-13
BVU_3634	BVU_RS18220	5304593	WP_005839375.1	4501803	4502120	+	318	105	50S ribosomal protein L21				2.38182	7.92302e-14		2.39944	9.5407e-13
BVU_3834	BVU_RS19230	5304793	WP_005841672.1	4735761	4736378	+	618	205	phosphatase PAP2 family protein	I	Metabolism		3.28881	2.49203e-14		3.31104	1.01562e-12
BVU_0143	BVU_RS00725	5301113	WP_005841905.1	215047	216261	+	1215	404	bifunctional 3%2C4-dihydroxy-2-butanone-4-phosphate synthase/GTP cyclohydrolase II	H	Metabolism		2.15153	1.85739e-16		2.16778	1.13186e-12
BVU_3015	BVU_RS15195	5303976	WP_005846871.1	3817531	3818706	-	1176	391	iron-containing alcohol dehydrogenase				2.98527	9.02353e-12		3.00982	1.46961e-12
BVU_3024	BVU_RS15240	5303985	WP_005846888.1	3831631	3832179	-	549	182	hypothetical protein				2.67878	5.71336e-14		2.69878	1.89192e-12
BVU_1409	BVU_RS07130	5302375	WP_005845350.1	1884131	1884565	+	435	144	dUTP diphosphatase	F; V	Metabolism; Cellular processes and signaling		2.25839	7.03605e-14		2.27598	1.98092e-12
BVU_3315	BVU_RS16665	5304276	WP_005842031.1	4150872	4151663	-	792	263	hypothetical protein				2.26478	9.91794e-13		2.28105	2.16908e-12
BVU_3306	BVU_RS16625	5304267	WP_005852506.1	4141977	4143974	-	1998	665	NAD-dependent DNA ligase LigA	L	Information storage and processing		2.32281	8.85557e-13		2.33962	2.28601e-12
BVU_2738	BVU_RS13780	5303701	WP_005843258.1	3494918	3495778	+	861	286	RNA polymerase sigma factor RpoD/SigA	K	Information storage and processing		2.17157	2.58828e-15		2.18786	2.6551e-12
BVU_1493	BVU_RS07560	5302459	WP_005845506.1	1977712	1979130	-	1419	472	alkaline phosphatase				2.47037	9.72131e-13		2.48833	2.65595e-12
BVU_0462	BVU_RS02370	5301431	WP_005840814.1	651966	652967	+	1002	333	malate dehydrogenase				3.08073	2.44307e-11		3.10492	2.70952e-12
BVU_3291	BVU_RS16550	5304252	WP_005852490.1	4121982	4123817	+	1836	611	protein BatD				2.10103	8.8505e-17		2.11683	2.8014e-12
BVU_1972	BVU_RS09995	5302938	WP_005845889.1	2552629	2553282	-	654	217	HAD family hydrolase	C; H; G	Metabolism		2.33657	2.46846e-14		2.35463	2.86275e-12
BVU_3537	BVU_RS17755	5304497	WP_005852747.1	4390183	4391346	-	1164	387	carboxynorspermidine decarboxylase	E	Metabolism		3.16518	1.38294e-12		3.18836	2.98122e-12
BVU_1334	BVU_RS06755	5302300	WP_005838810.1	1782829	1784526	+	1698	565	TonB-dependent receptor				3.31629	3.0306e-11		3.3411	3.26816e-12
BVU_0869	BVU_RS04405	5301836	WP_005844497.1	1172358	1172873	+	516	171	OmpH family outer membrane protein				2.73027	2.00604e-11		2.74837	3.84424e-12
BVU_2460	BVU_RS12385	5303424	WP_011965619.1	3160287	3161126	+	840	279	hypothetical protein				2.60011	4.10691e-12		2.61913	4.14656e-12
BVU_4136	BVU_RS20735	5305095	WP_012056029.1	5089308	5091362	-	2055	684	family 20 glycosylhydrolase				2.21211	1.82047e-13		2.22943	4.20274e-12
BVU_2349	BVU_RS11815	5303313	WP_005846246.1	3026312	3027592	+	1281	426	ABC transporter permease	V	Cellular processes and signaling		3.53756	3.94742e-11		3.56202	4.25071e-12
BVU_1605	BVU_RS08160	5302571	WP_005845057.1	2089803	2090408	+	606	201	nitroreductase family protein	C	Metabolism		2.11725	1.3569e-14		2.13364	4.51093e-12
BVU_2515	BVU_RS12665	5303479	WP_005847450.1	3215579	3216280	-	702	233	hypothetical protein				2.10554	2.44982e-16		2.12162	4.74677e-12
BVU_1412	BVU_RS07145	5302378	WP_005845356.1	1887213	1888547	+	1335	444	peptidoglycan DD-metalloendopeptidase family protein				2.26234	2.31954e-13		2.2798	6.80666e-12
BVU_1650	BVU_RS08390	5302616	WP_005839236.1	2131986	2132843	+	858	285	M23 family metallopeptidase	M	Cellular processes and signaling		2.34868	6.73322e-12		2.36579	7.35271e-12
BVU_2304	BVU_RS11595	5303268	WP_005846156.1	2977640	2979040	+	1401	466	hypothetical protein				2.59827	8.15594e-12		2.61818	7.3796e-12
BVU_0233	BVU_RS01180	5301203	WP_011964670.1	351019	352506	-	1488	495	MBOAT family protein	M	Cellular processes and signaling		2.32038	6.91093e-15		2.33803	7.61972e-12
BVU_3102	BVU_RS15640	5304063	WP_005846500.1	3922555	3924087	-	1533	510	acyl-CoA carboxylase subunit beta	I	Metabolism		2.17181	4.23412e-14		2.18864	7.81356e-12
BVU_1036	BVU_RS05250	5302003	WP_008666620.1	1374928	1375749	+	822	273	hypothetical protein				2.32844	1.46839e-13		2.3464	8.03332e-12
BVU_2626	BVU_RS13220	5303589	WP_005844720.1	3336524	3337018	-	495	164	DUF4847 family protein				3.28247	1.16925e-12		3.30589	8.29536e-12
BVU_3565	BVU_RS17905	5304525	WP_012055763.1	4423483	4425237	-	1755	584	V-type ATP synthase subunit A	C	Metabolism		2.97697	1.03721e-10		2.99827	9.83367e-12
BVU_3921	BVU_RS19655	5304880	WP_012055946.1	4832716	4833132	-	417	138	putative toxin-antitoxin system toxin component%2C PIN family				2.21133	2.84076e-14		2.22746	1.01715e-11
BVU_3103	BVU_RS15645	5304064	WP_005846497.1	3924090	3924605	-	516	171	acetyl-CoA carboxylase biotin carboxyl carrier protein subunit				2.65425	5.55216e-11		2.6738	1.02149e-11
BVU_0447	BVU_RS02290	5301416	WP_005852797.1	637055	637876	-	822	273	LPS export ABC transporter ATP-binding protein	E; H; R; P; M; V	Metabolism; Poorly characterized; Cellular processes and signaling		2.25369	4.68268e-12		2.27098	1.05656e-11
BVU_2352	BVU_RS11830	5303316	WP_011965568.1	3030160	3031404	+	1245	414	FtsX-like permease family protein	V	Cellular processes and signaling		7.7668	1.11709e-05		7.80467	1.23745e-11
BVU_3563	BVU_RS17895	5304523	WP_005839527.1	4421505	4422110	-	606	201	V-type ATP synthase subunit D				2.88451	2.36617e-11		2.90581	1.30261e-11
BVU_1991	BVU_RS10090	5302957	WP_011965402.1	2576645	2578846	-	2202	733	S9 family peptidase	E; T	Metabolism; Cellular processes and signaling		2.27936	9.30866e-12		2.29627	1.34457e-11
BVU_3435	BVU_RS17255	5304395	WP_012055714.1	4278944	4279381	+	438	145	hypothetical protein				10.1609	8.72256e-06		10.2552	1.37839e-11
BVU_2257	BVU_RS11360	5303221	WP_011965540.1	2918358	2919245	-	888	295	5-methyltetrahydrofolate--homocysteine methyltransferase				2.05145	4.49433e-14		2.06692	1.60284e-11
BVU_0329	BVU_RS01675	5301298	WP_005840643.1	484636	485244	+	609	202	histidine decarboxylase				2.6529	1.54213e-10		2.67574	1.75024e-11
BVU_3292	BVU_RS16555	5304253	WP_005841327.1	4123837	4124655	+	819	272	tetratricopeptide repeat protein	R	Poorly characterized		2.23503	2.04646e-12		2.25226	1.78735e-11
BVU_1651	BVU_RS08395	5302617	WP_005853614.1	2132851	2133999	+	1149	382	1-deoxy-D-xylulose-5-phosphate reductoisomerase	I	Metabolism		2.30502	2.9939e-11		2.32184	2.14304e-11
BVU_2345	BVU_RS11795	5303309	WP_011965566.1	3021590	3022870	+	1281	426	ABC transporter permease	V	Cellular processes and signaling		3.49331	5.69424e-11		3.51551	2.53541e-11
BVU_2461	BVU_RS12390	5303425	WP_011965620.1	3161159	3162265	+	1107	368	thiol-activated cytolysin family protein				2.45055	1.97613e-11		2.46955	2.55482e-11
BVU_0992	BVU_RS05030	5301959	WP_008666673.1	1311367	1313454	-	2088	695	M3 family metallopeptidase	O	Cellular processes and signaling		2.15002	1.16925e-12		2.16638	3.15621e-11
BVU_2895	BVU_RS14595	5303856	WP_005843453.1	3661737	3662114	+	378	125	DUF3127 domain-containing protein				2.47101	8.75847e-11		2.48936	3.4237e-11
BVU_0190	BVU_RS00970	5301160	WP_005843638.1	299550	299939	-	390	129	L-rhamnose mutarotase				2.17805	4.49792e-12		2.19366	3.47333e-11
BVU_2348	BVU_RS11810	5303312	WP_008671090.1	3025022	3026272	+	1251	416	FtsX-like permease family protein	V	Cellular processes and signaling		6.03192	2.38184e-05		6.07176	4.47894e-11
BVU_0521	BVU_RS02660	5301490	WP_005840694.1	739586	740281	-	696	231	LrgB family protein	M	Cellular processes and signaling		2.61386	1.67232e-10		2.63296	4.7635e-11
BVU_2585	BVU_RS13015	5303548	WP_005847301.1	3298860	3299561	-	702	233	SIMPL domain-containing protein				2.84759	2.07689e-12		2.86849	5.62315e-11
BVU_2254	BVU_RS11345	5303218	WP_008781938.1	2915672	2916370	+	699	232	DUF4369 domain-containing protein				2.47605	1.55334e-10		2.49379	6.16009e-11
BVU_2548	BVU_RS12830	5303512	WP_005847221.1	3249783	3251051	-	1269	422	putative DNA modification/repair radical SAM protein				2.441	4.29478e-11		2.46141	6.34939e-11
BVU_1750	BVU_RS08895	5302716	WP_041174433.1	2246660	2248081	-	1422	473	NADH-quinone oxidoreductase subunit N	C; P	Metabolism		2.07096	3.006e-12		2.08664	8.36733e-11
BVU_0235	BVU_RS01190	5301205	WP_011964672.1	353427	354794	-	1368	455	SGNH/GDSL hydrolase family protein				2.01413	1.4591e-13		2.02906	1.03751e-10
BVU_2244	BVU_RS11295	5303208	WP_011965532.1	2904226	2905461	+	1236	411	ornithine--oxo-acid transaminase	E	Metabolism		2.12682	3.21068e-11		2.14212	1.37832e-10
BVU_2381	BVU_RS11980	5303345	WP_005846378.1	3059398	3060189	+	792	263	META domain-containing protein				3.53969	2.61498e-10		3.56622	1.73344e-10
BVU_3269	BVU_RS16440	5304230	WP_005841250.1	4101655	4102992	-	1338	445	sigma-54-dependent Fis family transcriptional regulator	T; K	Information storage and processing; Cellular processes and signaling		2.13895	1.73852e-10		2.15427	1.81153e-10
BVU_0263	BVU_RS01330	5301232	WP_171030623.1	393024	393449	+	426	141	copper resistance protein NlpE N-terminal domain-containing protein				2.1842	1.32919e-10		2.20135	1.98602e-10
BVU_0673	BVU_RS03425	5301641	WP_005802632.1	946755	947660	+	906	301	hypothetical protein				2.05967	3.20021e-11		2.07442	2.01696e-10
BVU_1433	BVU_RS07255	5302399	WP_005845398.1	1914137	1914601	+	465	154	transcription elongation factor GreA	K	Information storage and processing		2.50483	8.54523e-10		2.52229	2.05136e-10
BVU_1371	BVU_RS06940	5302337	WP_005838886.1	1830072	1830677	+	606	201	ribonuclease HII	L	Information storage and processing		2.15608	6.79578e-12		2.17297	2.0752e-10
BVU_1669	BVU_RS08485	5302635	WP_011965255.1	2157208	2157855	+	648	215	DUF3256 family protein				2.68141	4.30245e-11		2.70083	2.43019e-10
BVU_4060	BVU_RS20360	5305019	WP_005847108.1	4995423	4997432	-	2010	669	tetratricopeptide repeat protein	R	Poorly characterized		2.23347	3.5928e-10		2.25017	2.97989e-10
BVU_2587	BVU_RS13025	5303550	WP_011965655.1	3300398	3301237	-	840	279	ATPase				2.35448	2.98217e-11		2.37199	3.00721e-10
BVU_2635	BVU_RS13265	5303598	WP_005844749.1	3344621	3345154	-	534	177	DUF4199 domain-containing protein				2.11375	7.91047e-12		2.13063	3.38529e-10
BVU_1917	BVU_RS09710	5302883	WP_011965378.1	2493721	2494860	+	1140	379	lipid-A-disaccharide synthase				3.20937	1.56667e-09		3.22922	4.91754e-10
BVU_3807	BVU_RS19085	5304766	WP_005841589.1	4705921	4707012	+	1092	363	alanine dehydrogenase	E	Metabolism		2.46761	3.45252e-10		2.48536	4.91754e-10
BVU_0008	BVU_RS00040	5300978	WP_005845018.1	10903	12219	-	1317	438	tRNA (N(6)-L-threonylcarbamoyladenosine(37)-C(2))-methylthiotransferase MtaB				2.396	2.83867e-09		2.41346	5.24763e-10
BVU_3817	BVU_RS19145	5304776	WP_012055911.1	4717413	4717853	-	441	146	DUF5606 domain-containing protein				3.16825	3.40304e-09		3.18846	5.24986e-10
BVU_0444	BVU_RS02275	5301413	WP_005840217.1	634144	634815	-	672	223	ATP-dependent Clp endopeptidase proteolytic subunit ClpP	O	Cellular processes and signaling		2.14019	4.35682e-10		2.15622	6.35778e-10
BVU_3906	BVU_RS19580	5304865	WP_012055935.1	4817022	4817684	-	663	220	DUF4276 family protein				2.00908	9.17753e-11		2.0235	7.93463e-10
BVU_0555	BVU_RS02825	5301524	WP_011964799.1	785809	788001	+	2193	730	GH92 family glycosyl hydrolase				2.11411	4.7561e-10		2.13131	7.99916e-10
BVU_4076	BVU_RS20435	5305035	WP_012056004.1	5013965	5015257	-	1293	430	TolC family protein	M	Cellular processes and signaling		2.09075	7.32212e-10		2.1081	8.25017e-10
BVU_1956	BVU_RS09915	5302922	WP_011965391.1	2534915	2535781	+	867	288	PepSY-like domain-containing protein				4.62882	1.35425e-09		4.65146	8.37826e-10
BVU_1971	BVU_RS09990	5302937	WP_005845888.1	2551639	2552619	+	981	326	6-phosphofructokinase	G	Metabolism		3.43677	3.02792e-09		3.4618	9.25667e-10
BVU_RS05775	BVU_RS05775	23318878	WP_085930155.1	1538136	1538708	+	573	190	DUF4294 domain-containing protein				2.48245	5.26862e-10		2.49917	9.7776e-10
BVU_0052	BVU_RS00270	5301022	WP_005851170.1	73709	74251	-	543	180	sigma-70 family RNA polymerase sigma factor	K	Information storage and processing		3.43376	2.87554e-09		3.45762	9.92184e-10
BVU_3301	BVU_RS16600	5304262	WP_012055629.1	4137945	4140254	+	2310	769	patatin-like phospholipase family protein	R	Poorly characterized		2.71855	6.20801e-11		2.73759	1.02798e-09
BVU_1839	BVU_RS09320	5302805	WP_005842658.1	2383840	2384529	+	690	229	YjjG family noncanonical pyrimidine nucleotidase	H	Metabolism		2.72215	3.66525e-10		2.74229	1.02997e-09
BVU_0007	BVU_RS00035	5300977	WP_005851196.1	9842	10867	-	1026	341	glycosyltransferase family 2 protein	G; M; N	Metabolism; Cellular processes and signaling		3.08708	3.08552e-09		3.10745	1.12858e-09
BVU_0051	BVU_RS00265	5301021	WP_005842954.1	72411	73706	-	1296	431	porin family protein				4.17786	3.89881e-09		4.20874	1.5394e-09
BVU_2325	BVU_RS11695	5303289	WP_005846201.1	3001166	3002320	-	1155	384	galactokinase	G	Metabolism		2.08228	1.42127e-09		2.09749	1.5394e-09
BVU_1435	BVU_RS07265	5302401	WP_005845400.1	1915149	1916192	-	1044	347	mannose-1-phosphate guanylyltransferase				2.07543	4.12197e-10		2.09024	1.94237e-09
BVU_0046	BVU_RS00240	5301016	WP_005842943.1	66523	67911	-	1389	462	phosphoglucosamine mutase	G	Metabolism		2.24959	1.95182e-09		2.26565	2.01882e-09
BVU_3650	BVU_RS18300	5304609	WP_012055800.1	4517785	4518270	+	486	161	GAF domain-containing protein	T; V	Cellular processes and signaling		3.35455	1.74364e-09		3.37342	2.28312e-09
BVU_3828	BVU_RS19200	5304787	WP_005841683.1	4726219	4727304	-	1086	361	glycine cleavage system aminomethyltransferase GcvT	E	Metabolism		2.46306	8.63241e-09		2.48089	2.37741e-09
BVU_0415	BVU_RS02120	5301384	WP_005852853.1	598327	599433	-	1107	368	sulfotransferase				2.24653	3.30003e-09		2.26254	2.60838e-09
BVU_2256	BVU_RS11355	5303220	WP_011965539.1	2917183	2918343	-	1161	386	metallophosphoesterase	T	Cellular processes and signaling		2.00988	7.94954e-11		2.02589	2.93714e-09
BVU_1035	BVU_RS05245	5302002	WP_011965017.1	1372306	1374729	-	2424	807	PAS domain-containing protein	T	Cellular processes and signaling		2.4888	2.83867e-09		2.50499	3.68257e-09
BVU_0104	BVU_RS00530	5301074	WP_080510677.1	145131	146915	-	1785	594	right-handed parallel beta-helix repeat-containing protein				2.42141	1.60164e-09		2.43839	3.78776e-09
BVU_3528	BVU_RS17710	5304488	WP_041174580.1	4384584	4385906	+	1323	440	PAS domain-containing protein	T	Cellular processes and signaling		3.0233	1.80062e-09		3.04396	4.81061e-09
BVU_3585	BVU_RS18000	5304545	WP_005839282.1	4447882	4448892	-	1011	336	type I glyceraldehyde-3-phosphate dehydrogenase	G	Metabolism		2.42868	1.09858e-08		2.446	4.94998e-09
BVU_1746	BVU_RS08875	5302712	WP_041174432.1	2241859	2243109	+	1251	416	GTP-binding protein	R	Poorly characterized		2.82393	1.8821e-08		2.84483	6.67245e-09
BVU_2351	BVU_RS11825	5303315	WP_005848549.1	3028890	3030146	+	1257	418	ABC transporter permease	V	Cellular processes and signaling		5.76411	6.68188e-09		5.79925	8.51851e-09
BVU_1792	BVU_RS09095	5302758	WP_011965336.1	2307568	2308308	+	741	246	hypothetical protein				2.00053	1.92363e-10		2.0155	9.65044e-09
BVU_4066	BVU_RS20390	5305025	WP_005847095.1	5002277	5003236	-	960	319	PCMD domain-containing protein				2.30107	1.66022e-08		2.31777	9.65293e-09
BVU_RS22585	BVU_RS22585	58789751	WP_005851777.1	4512046	4512222	-	177	58	hypothetical protein				3.25086	4.90094e-09		3.27119	9.84143e-09
BVU_2340	BVU_RS11770	5303304	WP_005846229.1	3016390	3016938	+	549	182	hypothetical protein				2.494	3.40904e-10		2.5114	1.14077e-08
BVU_1434	BVU_RS07260	5302400	WP_011965176.1	1914653	1915060	+	408	135	HIT family protein	R; F	Metabolism; Poorly characterized		3.61805	3.28944e-08		3.64165	1.29805e-08
BVU_0276	BVU_RS01395	5301245	WP_011964684.1	407089	407493	+	405	134	DUF3244 domain-containing protein				5.16883	2.18243e-08		5.19494	1.56455e-08
BVU_3459	BVU_RS17365	5304419	WP_005852647.1	4304838	4305311	+	474	157	DUF3990 domain-containing protein				2.32391	2.13111e-08		2.34264	1.56586e-08
BVU_2586	BVU_RS13020	5303549	WP_011965654.1	3299565	3300401	-	837	278	N-acetylmuramic acid 6-phosphate etherase	M	Cellular processes and signaling		2.37164	6.78883e-10		2.38932	1.78243e-08
BVU_3043	BVU_RS15335	5304004	WP_005846634.1	3850966	3851418	+	453	150	DUF4293 domain-containing protein				2.30681	1.8013e-08		2.32226	1.78602e-08
BVU_2346	BVU_RS11800	5303310	WP_032934722.1	3022989	3023654	+	666	221	ABC transporter ATP-binding protein	E; H; G; R; P; M; V	Metabolism; Poorly characterized; Cellular processes and signaling		3.61756	6.29329e-08		3.64212	2.09101e-08
BVU_2917	BVU_RS14710	5303878	WP_011965814.1	3696159	3697841	+	1683	560	polysaccharide lyase				2.12487	6.84032e-09		2.14153	2.17531e-08
BVU_2347	BVU_RS11805	5303311	WP_011965567.1	3023698	3024990	+	1293	430	ABC transporter permease	V	Cellular processes and signaling		3.79287	6.06852e-08		3.81665	2.33623e-08
BVU_RS22130	BVU_RS22130	40920425	NA	656295	658382	-	2088	695	triose-phosphate isomerase				2.25841	6.28271e-08		2.27439	2.75185e-08
BVU_2453	BVU_RS12350	5303417	WP_005677631.1	3154247	3154567	+	321	106	hypothetical protein				2.74958	5.28394e-09		2.76987	2.82298e-08
BVU_1338	BVU_RS06775	5302304	WP_011965143.1	1789549	1790322	+	774	257	acetylglutamate kinase	E	Metabolism		2.21644	1.26362e-07		2.2327	2.86461e-08
BVU_2879	BVU_RS14520	5303840	WP_005843429.1	3643819	3644547	-	729	242	pyruvate formate lyase-activating protein	H; O	Metabolism; Cellular processes and signaling		2.63534	3.38098e-08		2.65275	2.99306e-08
BVU_1943	BVU_RS09845	5302909	WP_005849022.1	2523563	2524024	+	462	153	hypothetical protein				2.19103	5.96703e-08		2.20633	3.4653e-08
BVU_3885	BVU_RS19480	5304844	WP_005841506.1	4790757	4791359	-	603	200	electron transport complex subunit RsxA				3.11544	8.76347e-08		3.13677	3.97816e-08
BVU_0760	BVU_RS03850	5301727	WP_011964898.1	1065609	1066781	+	1173	390	iron-containing alcohol dehydrogenase	C	Metabolism		2.27943	1.26008e-07		2.29768	4.43606e-08
BVU_0820	BVU_RS04165	5301787	WP_005844822.1	1118821	1120005	-	1185	394	elongation factor Tu	J	Information storage and processing		2.57353	1.14065e-07		2.59236	5.28897e-08
BVU_3097	BVU_RS15615	5304058	WP_005846512.1	3915794	3916843	-	1050	349	ribonucleotide-diphosphate reductase subunit beta	F	Metabolism		3.47196	2.5153e-07		3.4935	8.22073e-08
BVU_RS08290	BVU_RS08290	23318918	WP_005839191.1	2118030	2118275	+	246	81	hypothetical protein				2.07836	2.25143e-07		2.09358	8.49469e-08
BVU_1997	BVU_RS10120	5302963	WP_005845921.1	2585233	2586183	+	951	316	SPFH domain-containing protein				2.66604	6.72561e-08		2.68462	8.79048e-08
BVU_1936	BVU_RS09810	5302902	WP_005845847.1	2518188	2519054	-	867	288	4-hydroxy-3-methylbut-2-enyl diphosphate reductase				2.12839	1.73531e-07		2.14444	9.01159e-08
BVU_1489	BVU_RS07540	5302455	WP_005845500.1	1973269	1973655	-	387	128	VanZ family protein				2.49968	1.45437e-07		2.52125	1.0088e-07
BVU_1037	BVU_RS05255	5302004	WP_005844302.1	1375838	1376647	-	810	269	DUF3108 domain-containing protein				2.54278	5.75094e-07		2.56132	1.23394e-07
BVU_1309	BVU_RS06630	5302275	WP_005838762.1	1757793	1758272	+	480	159	thioredoxin	O	Cellular processes and signaling		2.97296	2.13617e-07		2.9941	1.26027e-07
BVU_3896	BVU_RS19535	5304855	WP_005841484.1	4802042	4803004	+	963	320	glutaminase A	E	Metabolism		2.29678	5.3609e-07		2.31739	1.36769e-07
BVU_1320	BVU_RS06685	5302286	WP_005838784.1	1769277	1770341	+	1065	354	butyrate kinase				2.359	1.54732e-08		2.37571	1.50572e-07
BVU_0165	BVU_RS00850	5301135	WP_005853530.1	255095	256420	-	1326	441	PD40 domain-containing protein				4.60905	4.34425e-07		4.62377	2.03056e-07
BVU_0599	BVU_RS03040	5301567	WP_011964822.1	854088	854585	+	498	165	DUF4251 domain-containing protein				3.62286	6.76371e-07		3.64893	4.01433e-07
BVU_3217	BVU_RS16195	5304178	WP_005852395.1	4042159	4042662	+	504	167	flavodoxin FldA	C	Metabolism		3.11037	9.68321e-07		3.13103	4.50223e-07
BVU_2986	BVU_RS15055	5303947	WP_005846805.1	3783070	3784356	+	1287	428	HAMP domain-containing histidine kinase	T	Cellular processes and signaling		2.71677	7.40004e-07		2.73457	4.61375e-07
BVU_1916	BVU_RS09705	5302882	WP_005845809.1	2492951	2493724	+	774	257	5'/3'-nucleotidase SurE	L	Information storage and processing		2.47122	2.04591e-06		2.48732	5.20286e-07
BVU_0849	BVU_RS04310	5301816	WP_022508485.1	1152758	1153954	-	1197	398	PepSY domain-containing protein	S	Poorly characterized		4.14994	9.27777e-07		4.17031	7.00419e-07
BVU_2383	BVU_RS11990	5303347	WP_005846381.1	3062534	3063640	+	1107	368	haloacid dehalogenase-like hydrolase				4.4728	1.15022e-06		4.50338	8.23743e-07
BVU_2709	BVU_RS13625	5303672	WP_011965710.1	3449877	3450365	+	489	162	DUF4625 domain-containing protein				2.76537	7.40919e-07		2.78451	9.01134e-07
BVU_4062	BVU_RS20370	5305021	WP_005847104.1	4998083	4998502	-	420	139	Holliday junction resolvase RuvX	J; L; K	Information storage and processing		2.00826	3.79866e-07		2.02359	9.35627e-07
BVU_1130	BVU_RS05710	5302096	WP_005844090.1	1516519	1517130	+	612	203	master DNA invertase Mpi family serine-type recombinase	L	Information storage and processing		2.58141	4.64755e-07		2.59883	1.02221e-06
BVU_3242	BVU_RS16310	5304203	WP_005843532.1	4070227	4071147	+	921	306	3-phosphoglycerate dehydrogenase	C; H; R	Metabolism; Poorly characterized		2.2395	4.86012e-06		2.25549	1.17308e-06
BVU_1960	BVU_RS09935	5302926	WP_005845877.1	2540882	2542027	+	1146	381	NADP-dependent isocitrate dehydrogenase	C	Metabolism		3.06495	3.12793e-06		3.08672	1.2366e-06
BVU_1358	BVU_RS06875	5302324	WP_005838860.1	1810710	1811462	+	753	250	Fe-S cluster assembly ATPase SufC	H; R; P; O	Metabolism; Poorly characterized; Cellular processes and signaling		2.04703	3.96191e-06		2.0612	1.37123e-06
BVU_3067	BVU_RS15455	5304028	WP_005846575.1	3880077	3880661	+	585	194	hypothetical protein				2.34923	1.79653e-06		2.36661	2.13332e-06
BVU_2508	BVU_RS12630	5303472	WP_011965632.1	3208596	3210146	+	1551	516	hypothetical protein				2.30351	7.64344e-06		2.31914	2.16449e-06
BVU_1206	BVU_RS06095	5302172	WP_005849881.1	1624463	1624849	-	387	128	DUF3836 domain-containing protein				2.08599	8.49522e-06		2.09987	2.40371e-06
BVU_3566	BVU_RS17910	5304526	WP_005839521.1	4425256	4426092	-	837	278	DUF2764 domain-containing protein				2.846	4.86319e-06		2.86422	2.4185e-06
BVU_0846	BVU_RS04295	5301813	WP_011964915.1	1149105	1150655	-	1551	516	alkyl hydroperoxide reductase subunit F	O; I	Metabolism; Cellular processes and signaling		2.38678	1.02458e-05		2.40705	2.5906e-06
BVU_3615	BVU_RS18130	5304575	WP_008669490.1	4481027	4481593	-	567	188	hypothetical protein				3.13198	3.0071e-06		3.1522	2.96039e-06
BVU_3994	BVU_RS20015	5304953	WP_005839660.1	4914957	4915415	+	459	152	hypothetical protein				2.25311	1.20443e-06		2.27081	3.01108e-06
BVU_3589	BVU_RS18020	5304549	WP_005839290.1	4452779	4453939	-	1161	386	aminopeptidase P family protein	E	Metabolism		2.51009	5.59823e-06		2.52881	3.29358e-06
BVU_2985	BVU_RS15050	5303946	WP_005846803.1	3782392	3783069	+	678	225	response regulator transcription factor	T; K	Information storage and processing; Cellular processes and signaling		4.14875	5.52153e-06		4.17512	3.5772e-06
BVU_1961	BVU_RS09940	5302927	WP_005845878.1	2542040	2543383	+	1344	447	citrate/2-methylcitrate synthase	C	Metabolism		2.64674	1.1001e-05		2.66409	3.5903e-06
BVU_0023	BVU_RS00130	5300993	WP_005844655.1	28548	29114	+	567	188	RNA polymerase sigma-70 factor	K	Information storage and processing		2.25696	9.49787e-07		2.27264	3.7246e-06
BVU_2809	BVU_RS14150	5303770	WP_011965741.1	3585382	3585627	-	246	81	hypothetical protein				2.0944	2.49873e-06		2.10988	3.77713e-06
BVU_3218	BVU_RS16200	5304179	WP_005852397.1	4042679	4043023	+	345	114	DUF2023 family protein				2.01101	4.35163e-06		2.02562	4.95689e-06
BVU_2987	BVU_RS15060	5303948	WP_005847755.1	3784459	3784896	+	438	145	PepSY-like domain-containing protein				4.99995	6.38315e-06		5.01481	5.36985e-06
BVU_1403	BVU_RS07100	5302369	WP_005845324.1	1878544	1878918	-	375	124	hypothetical protein				2.17507	1.3904e-06		2.19082	5.78862e-06
BVU_2730	BVU_RS13740	5303693	WP_011965721.1	3478510	3481821	+	3312	1103	hypothetical protein				2.56382	8.72429e-06		2.57946	5.99799e-06
BVU_3614	BVU_RS18125	5304574	WP_005839337.1	4480391	4481005	-	615	204	DUF5024 domain-containing protein				4.12598	9.78072e-06		4.14565	6.96612e-06
BVU_1262	BVU_RS06380	5302228	WP_005849805.1	1692273	1693448	+	1176	391	mannonate dehydratase	G	Metabolism		2.07784	1.39845e-05		2.09299	7.26065e-06
BVU_3335	BVU_RS16765	5304296	WP_005852550.1	4168969	4169796	-	828	275	hypothetical protein				2.3871	6.12708e-06		2.40467	7.2615e-06
BVU_1930	BVU_RS09775	5302896	WP_005845833.1	2507857	2508072	+	216	71	helix-turn-helix transcriptional regulator	K	Information storage and processing		4.49028	1.463e-05		4.50996	8.10186e-06
BVU_3278	BVU_RS16485	5304239	WP_005841281.1	4110237	4110737	+	501	166	CinA family protein	H	Metabolism		2.29788	2.9134e-05		2.31379	8.13125e-06
BVU_0301	BVU_RS01535	5301270	WP_011964701.1	440426	443656	-	3231	1076	DUF4981 domain-containing protein				2.24541	2.31138e-06		2.26078	8.14776e-06
BVU_2591	BVU_RS13045	5303554	WP_005847315.1	3303982	3304614	-	633	210	DUF4136 domain-containing protein				4.15684	1.44501e-05		4.17078	9.30866e-06
BVU_3436	BVU_RS17260	5304396	WP_005840008.1	4279442	4281754	-	2313	770	ABC transporter permease	V	Cellular processes and signaling		4.04747	1.76007e-05		4.07503	1.10857e-05
BVU_3644	BVU_RS18270	5304603	WP_012055798.1	4511652	4511873	+	222	73	hypothetical protein				4.09857	3.79785e-05		4.11311	1.565e-05
BVU_1111	BVU_RS05620	5302077	WP_005844126.1	1478448	1478858	-	411	136	PH domain-containing protein				2.54997	1.19427e-05		2.56546	1.77083e-05
BVU_2512	BVU_RS12650	5303476	WP_005847447.1	3212249	3212920	+	672	223	hypothetical protein				3.30207	2.51529e-05		3.31579	2.07718e-05
BVU_1330	BVU_RS06735	5302296	WP_005838801.1	1777541	1777924	-	384	127	hypothetical protein				2.22189	7.25811e-06		2.23783	2.19259e-05
BVU_3164	BVU_RS15955	5304125	WP_005842277.1	3983851	3984555	+	705	234	methyltransferase	R; Q	Metabolism; Poorly characterized		2.30863	3.03635e-05		2.32528	2.75618e-05
BVU_3181	BVU_RS16040	5304142	WP_012055578.1	4007571	4008065	+	495	164	hypothetical protein				4.70377	7.57583e-05		4.6855	2.77851e-05
BVU_2590	BVU_RS13040	5303553	WP_005847313.1	3303331	3303969	-	639	212	porin family protein				5.43825	3.03508e-05		5.44607	2.94081e-05
BVU_3781	BVU_RS18955	5304740	WP_012055899.1	4667380	4668888	-	1509	502	TrkH family potassium uptake protein	P	Metabolism		11.8257	0.000281252		11.2682	2.95493e-05
BVU_2573	BVU_RS12955	23318967	WP_005847274.1	3283848	3284288	+	441	146	hypothetical protein				3.7111	5.57025e-05		3.72307	3.33243e-05
BVU_3934	BVU_RS19720	5304893	WP_032938776.1	4846036	4846329	-	294	97	nucleotidyltransferase domain-containing protein	R	Poorly characterized		2.07672	2.11616e-05		2.09213	3.68504e-05
BVU_3616	BVU_RS18135	5304576	WP_049764385.1	4481584	4482054	-	471	156	sigma-70 family RNA polymerase sigma factor	K	Information storage and processing		2.39927	0.000103572		2.41426	5.93237e-05
BVU_2760	BVU_RS13890	5303723	WP_005843313.1	3523726	3524079	-	354	117	diacylglycerol kinase family protein	I	Metabolism		2.29129	5.39468e-05		2.30484	7.12985e-05
BVU_2010	BVU_RS10190	5302976	WP_005848903.1	2600935	2601420	-	486	161	peptide-methionine (S)-S-oxide reductase MsrA				2.13558	9.4796e-05		2.1507	7.68616e-05
BVU_2509	BVU_RS12635	5303473	WP_005847444.1	3210167	3210751	+	585	194	hypothetical protein				2.51715	0.000114433		2.53323	8.04822e-05
BVU_2507	BVU_RS12625	5303471	WP_011965631.1	3207343	3208557	+	1215	404	DUF4876 domain-containing protein				2.0531	6.90052e-05		2.06917	8.67878e-05
BVU_1704	BVU_RS08660	5302670	WP_011965270.1	2195563	2196729	-	1167	388	lactonase family protein				2.07677	8.82709e-05		2.09421	0.000103173
BVU_1743	BVU_RS08860	5302709	WP_011965306.1	2237585	2238451	-	867	288	hypothetical protein				2.07	0.000140123		2.08488	0.000114105
BVU_2483	BVU_RS12505	5303447	WP_005847410.1	3185725	3186150	-	426	141	transcriptional repressor				2.13713	0.000148143		2.14997	0.000139809
BVU_0086	BVU_RS00440	5301056	WP_005851070.1	125156	125647	-	492	163	hypothetical protein				2.04131	0.000273637		2.05735	0.000150101
BVU_0146	BVU_RS00745	5301116	WP_005841915.1	221067	221909	-	843	280	metallophosphoesterase	F; V	Metabolism; Cellular processes and signaling		2.18072	0.000186214		2.1982	0.000154733
BVU_1425	BVU_RS07215	5302391	WP_011965174.1	1904320	1905678	-	1359	452	transposase				2.1444	9.36138e-05		2.15952	0.000194021
BVU_1295	BVU_RS06550	5302261	WP_005838748.1	1745936	1746583	-	648	215	DUF2975 domain-containing protein				2.21492	0.000268162		2.22956	0.000204452
BVU_2732	BVU_RS13750	5303695	WP_011965723.1	3484687	3486027	+	1341	446	glycoside hydrolase family 28 protein	G	Metabolism		2.3055	0.000175889		2.32231	0.000211244
BVU_2506	BVU_RS12620	5303470	WP_008782093.1	3204586	3207321	+	2736	911	carboxypeptidase-like regulatory domain-containing protein				2.21003	0.000400042		2.2253	0.000215853
BVU_3084	BVU_RS15550	5304045	WP_005853288.1	3899866	3900426	-	561	186	flavin reductase family protein	C	Metabolism		2.0678	0.000160338		2.08108	0.0002228
BVU_0596	BVU_RS03025	5301564	WP_085930143.1	850616	851872	+	1257	418	L-rhamnose isomerase				2.09941	0.000140588		2.11372	0.000255983
BVU_3831	BVU_RS19215	5304790	WP_005841677.1	4730173	4730538	+	366	121	fluoride efflux transporter CrcB	P; D	Metabolism; Cellular processes and signaling		2.46247	0.000258359		2.47679	0.000256577
BVU_1998	BVU_RS10125	5302964	WP_011965406.1	2586192	2586386	+	195	64	Arc family DNA-binding protein				4.54513	0.000436543		4.54813	0.000268135
BVU_3056	BVU_RS15400	5304017	WP_008668653.1	3867262	3867936	+	675	224	bifunctional 4-hydroxy-2-oxoglutarate aldolase/2-dehydro-3-deoxy-phosphogluconate aldolase	G	Metabolism		2.13147	0.000440536		2.14536	0.00030554
BVU_2723	BVU_RS13700	5303686	WP_005843833.1	3468104	3468391	-	288	95	chaperone modulator CbpM				2.387	0.000532395		2.40468	0.000346309
BVU_3326	BVU_RS16720	5304287	WP_005842053.1	4161504	4162622	-	1119	372	phosphatidylinositol-4-phosphate 5-kinase				2.12147	0.000507241		2.13801	0.000426935
BVU_RS09780	BVU_RS09780	23318931	NA	2508228	2508447	+	220	72.3333	hypothetical protein				4.77871	0.000671853		4.78795	0.000453603
BVU_2592	BVU_RS13050	5303555	WP_005847317.1	3304640	3305197	-	558	185	DUF4251 domain-containing protein				2.75392	0.000927727		2.7719	0.000587855
BVU_3142	BVU_RS15840	5304103	WP_012055559.1	3963312	3963605	-	294	97	hypothetical protein				10.2977	0.00564709		9.61258	0.000619378
BVU_3523	BVU_RS17685	5304483	WP_005842429.1	4377208	4379631	-	2424	807	ABC transporter permease	V	Cellular processes and signaling		2.12043	0.000866145		2.13437	0.000871295
BVU_2922	BVU_RS14735	5303883	WP_005844668.1	3705263	3707233	+	1971	656	RagB/SusD family nutrient uptake outer membrane protein				2.54349	0.00119077		2.55393	0.000890091
BVU_1738	BVU_RS08835	5302704	WP_011965301.1	2234041	2234496	-	456	151	leucine-rich repeat protein				44.8217	0.00874323		58.4595	0.00122229
BVU_2008	BVU_RS10180	5302974	WP_005840846.1	2598528	2599589	+	1062	353	3-isopropylmalate dehydrogenase	C; E	Metabolism		2.11976	0.00147792		2.13468	0.00139432
BVU_0761	BVU_RS03855	5301728	WP_005850667.1	1066781	1067536	+	756	251	creatininase family protein				2.12436	0.00204854		2.13837	0.00180097
BVU_1928	BVU_RS09765	5302894	WP_005845831.1	2506477	2506944	-	468	155	nucleoside deaminase	J	Information storage and processing		2.22169	0.00257525		2.24086	0.00193689
BVU_0600	BVU_RS03045	5301568	WP_011964823.1	854692	856206	-	1515	504	right-handed parallel beta-helix repeat-containing protein				2.26714	0.00265624		2.28052	0.0022036
BVU_2441	BVU_RS12290	5303405	WP_005841775.1	3138352	3139038	+	687	228	TrkA family potassium uptake protein	P; T	Metabolism; Cellular processes and signaling		2.22135	0.00251598		2.2375	0.00237512
BVU_3728	BVU_RS18695	5304687	WP_012055855.1	4605277	4605768	-	492	163	DUF3408 domain-containing protein				2.15723	0.00345697		2.17354	0.00317077
BVU_3879	BVU_RS19450	5304838	WP_005851610.1	4783152	4783532	+	381	126	lipocalin-like domain-containing protein				2.41457	0.00479166		2.4283	0.0034079
BVU_2335	BVU_RS11745	5303299	WP_005846220.1	3013445	3013768	+	324	107	heavy metal-binding domain-containing protein	S	Poorly characterized		2.45827	0.00466551		2.47635	0.00352922
BVU_3438	BVU_RS17270	5304398	WP_012055715.1	4282483	4284792	-	2310	769	FtsX-like permease family protein	V	Cellular processes and signaling		2.50008	0.00555743		2.51329	0.00408586
BVU_2915	BVU_RS14700	5303876	WP_005847858.1	3693534	3695267	+	1734	577	hypothetical protein				2.85371	0.00725814		2.85948	0.00458081
BVU_0334	BVU_RS01705	5301303	WP_011964712.1	490738	491640	+	903	300	glutamate formimidoyltransferase				3.48754	0.00677037		3.50223	0.00511386
BVU_2773	BVU_RS13960	5303736	WP_011965733.1	3541473	3542138	-	666	221	rhomboid family intramembrane serine protease	O	Cellular processes and signaling		2.04553	0.00606356		2.05973	0.00558362
BVU_0921	BVU_RS04670	5301888	WP_008670592.1	1223143	1223697	+	555	184	DUF3575 domain-containing protein				2.06498	0.00663376		2.07907	0.00598579
BVU_0850	BVU_RS04315	5301817	WP_011964918.1	1153971	1155371	-	1401	466	DUF4374 domain-containing protein				2.37328	0.00855368		2.39069	0.00603853
BVU_1294	BVU_RS06540	5302260	WP_011965126.1	1745452	1745664	-	213	70	helix-turn-helix transcriptional regulator	K	Information storage and processing		2.36367	0.00915415		2.38095	0.00662408
BVU_0955	BVU_RS04850	5301922	WP_011964974.1	1260975	1261814	+	840	279	DNA adenine methylase				2.20152	0.00960494		2.22063	0.00697983
BVU_3845	BVU_RS19285	5304804	WP_005845753.1	4749090	4749770	-	681	226	PorT family protein				2.91659	0.0100504		2.92877	0.00703778
BVU_0333	BVU_RS01700	5301302	WP_005840651.1	488658	490655	+	1998	665	urocanate hydratase				2.4772	0.0122851		2.49212	0.00918564
BVU_3699	BVU_RS18555	5304658	WP_012055834.1	4569478	4570494	-	1017	338	hypothetical protein				2.62374	0.0155075		2.63474	0.0101492
BVU_3731	BVU_RS18710	5304690	WP_012055857.1	4606560	4606868	+	309	102	helix-turn-helix domain-containing protein				2.08689	0.0181516		2.10014	0.0140147
BVU_0632	BVU_RS03210	5301600	WP_011964840.1	910471	910878	+	408	135	pyridoxamine 5'-phosphate oxidase family protein				2.59047	0.0203811		2.60014	0.01416
BVU_0851	BVU_RS04320	5301818	WP_011964919.1	1155429	1157816	-	2388	795	TonB-dependent receptor	P	Metabolism		2.05216	0.0253177		2.06318	0.0198788
BVU_0040	BVU_RS00210	5301010	WP_008670185.1	59328	60299	-	972	323	glycoside hydrolase family 43 protein				2.01915	0.0273881		2.02726	0.0217856
BVU_2391	BVU_RS12035	5303355	WP_011965581.1	3072886	3074424	+	1539	512	hypothetical protein				2.98932	0.0264362		2.99762	0.0220988
BVU_0336	BVU_RS01715	5301305	WP_011964713.1	492091	493335	+	1245	414	imidazolonepropionase	Q	Metabolism		3.13928	0.0306509		3.1447	0.0255105
BVU_4188	BVU_RS20985	5305147	WP_012056055.1	5155213	5156259	+	1047	348	ACR3 family arsenite efflux transporter	P	Metabolism		2.05326	0.0413128		2.06405	0.0321286
BVU_4160	BVU_RS20850	5305119	WP_008670108.1	5126655	5127458	-	804	267	tyrosine-type recombinase/integrase	X; L	Information storage and processing; Mobile		2.49989	0.0454501		2.50727	0.0325377
BVU_1616	BVU_RS08215	5302582	WP_005839160.1	2102138	2102743	+	606	201	biopolymer transporter ExbD				2.76359	0.0423699		2.78214	0.0335012
BVU_3755	BVU_RS18830	5304714	WP_012055881.1	4643912	4644211	+	300	99	hypothetical protein				2.66632	0.0476911		2.66237	0.0342724

## Sheet: All genes comparisons
													DESeq2			EdgeR
GB locus tag	RS locus tag	gene seq	protein seq	start	stop	strand	bp	aa	product	COG categories	COG groups		FC	padj		FC	FDR
BVU_0001	BVU_RS00005	5305154	WP_005839492.1	10	1416	+	1407	468	chromosomal replication initiator protein DnaA	L	Information storage and processing		1.24552	0.0170279		1.25513	0.0529407
BVU_0002	BVU_RS00010	5300972	WP_011964587.1	1501	2241	-	741	246	NADPH-dependent oxidoreductase	C	Metabolism		1.92126	3.11286e-06		1.93504	5.3361e-06
BVU_0003	BVU_RS00015	5300973	WP_011964588.1	2585	5131	+	2547	848	adenosylcobalamin-dependent ribonucleoside-diphosphate reductase	F	Metabolism		-1.16565	0.148558		-1.15635	0.256445
BVU_0004	BVU_RS00020	5300974	WP_011964589.1	5224	8196	-	2973	990	membrane protein				1.83271	0.000184079		1.84634	0.000111162
BVU_0005	BVU_RS00025	5300975	WP_005851200.1	8358	8726	+	369	122	dihydroneopterin aldolase	H	Metabolism		-1.17439	0.587442		-1.16648	0.607301
BVU_0006	BVU_RS00030	5300976	WP_005851198.1	8873	9754	-	882	293	radical SAM protein				1.42997	0.00676913		1.44079	0.00900282
BVU_0007	BVU_RS00035	5300977	WP_005851196.1	9842	10867	-	1026	341	glycosyltransferase family 2 protein	G; M; N	Metabolism; Cellular processes and signaling		3.08708	3.08552e-09		3.10745	1.12858e-09
BVU_0008	BVU_RS00040	5300978	WP_005845018.1	10903	12219	-	1317	438	tRNA (N(6)-L-threonylcarbamoyladenosine(37)-C(2))-methylthiotransferase MtaB				2.396	2.83867e-09		2.41346	5.24763e-10
BVU_0009	BVU_RS00045	5300979	WP_005851194.1	12325	13998	+	1674	557	long-chain fatty acid--CoA ligase	I	Metabolism		1.23807	0.119157		1.24704	0.116871
BVU_RS00050	BVU_RS00050	23318801	WP_005841181.1	14159	14359	+	201	66	hypothetical protein				-8.53375	2.19438e-40		-8.46424	5.50739e-37
BVU_0010	BVU_RS00055	5300980	WP_005841180.1	14514	15206	+	693	230	hypothetical protein				-1.43399	0.477304		-1.41774	0.466282
BVU_0011	BVU_RS00060	5300981	WP_005841179.1	15276	15719	-	444	147	50S ribosomal protein L9	J	Information storage and processing		1.02134	0.860077		1.02917	0.859171
BVU_0012	BVU_RS00065	5300982	WP_005841178.1	15735	16004	-	270	89	30S ribosomal protein S18	J	Information storage and processing		1.07809	0.555327		1.08638	0.570259
BVU_0013	BVU_RS00070	5300983	WP_005841177.1	16007	16351	-	345	114	30S ribosomal protein S6	J	Information storage and processing		-1.29778	0.00452581		-1.28814	0.03033
BVU_0014	BVU_RS00075	5300984	WP_005841174.1	16561	17007	+	447	148	MarR family transcriptional regulator	K	Information storage and processing		-1.22202	0.297263		-1.21208	0.346887
BVU_RS00080	BVU_RS00080	23318802	WP_005851190.1	17116	17298	+	183	60	hypothetical protein				-1.82258	5.10126e-06		-1.80749	9.08766e-06
BVU_0015	BVU_RS00085	5300985	WP_005841169.1	17374	18072	-	699	232	response regulator transcription factor	T; K	Information storage and processing; Cellular processes and signaling		6.80263	2.73393e-45		6.8548	6.73148e-42
BVU_0016	BVU_RS00090	5300986	WP_005841165.1	18074	19642	-	1569	522	HAMP domain-containing histidine kinase	T	Cellular processes and signaling		2.92412	1.26709e-18		2.94643	2.71011e-17
BVU_0017	BVU_RS00095	5300987	WP_005841163.1	19905	22064	-	2160	719	elongation factor G	J	Information storage and processing		6.21574	8.08607e-17		6.25134	8.68957e-17
BVU_0018	BVU_RS00100	5300988	WP_005841160.1	22250	23380	+	1131	376	radical SAM family heme chaperone HemW	H	Metabolism		-1.13484	0.732354		-1.1246	0.762139
BVU_RS00105	BVU_RS00105	23318803	WP_032938224.1	23518	23709	+	192	63	hypothetical protein				1.01218	0.948181		1.02077	0.934935
BVU_0019	BVU_RS00110	5300989	NA	23753	24991	+	1239	412	carboxypeptidase-like regulatory domain-containing protein				1.96794	3.58694e-11		1.98397	1.3603e-09
BVU_0020	BVU_RS00115	5300990	WP_016270147.1	25013	25918	-	906	301	IS982 family transposase				1.93901	0.109858		1.94726	0.0912742
BVU_0021	BVU_RS00120	5300991	NA	26027	27442	+	1416	471	TonB-dependent receptor				-2.32914	0.0223422		-2.30659	0.0168841
BVU_0022	BVU_RS00125	5300992	WP_005844658.1	27449	28435	+	987	328	DUF4249 domain-containing protein				-5.07423	0.342432		-4.70624	0.217141
BVU_0023	BVU_RS00130	5300993	WP_005844655.1	28548	29114	+	567	188	RNA polymerase sigma-70 factor	K	Information storage and processing		2.25696	9.49787e-07		2.27264	3.7246e-06
BVU_0024	BVU_RS00135	5300994	WP_005844653.1	29170	29577	+	408	135	hypothetical protein				2.56602	3.05668e-25		2.5855	6.2593e-19
BVU_0025	BVU_RS00140	5300995	WP_005844651.1	29604	30494	+	891	296	FecR domain-containing protein				1.63118	4.02264e-06		1.64353	1.71299e-05
BVU_0026	BVU_RS00145	5300996	WP_005844649.1	30502	33177	+	2676	891	TonB-dependent receptor				1.76207	1.26616e-06		1.77525	2.90582e-06
BVU_0027	BVU_RS00150	5300997	WP_005844647.1	33184	34215	+	1032	343	DUF4249 domain-containing protein				1.50344	0.0387439		1.51377	0.0362769
BVU_0028	BVU_RS00155	5300998	WP_011964592.1	34247	36184	-	1938	645	9-O-acetylesterase				1.5462	0.277517		1.5534	0.241753
BVU_0029	BVU_RS00160	5300999	WP_011964593.1	36212	38257	-	2046	681	alpha-glucuronidase				-1.07656	0.866261		-1.06585	0.891797
BVU_0030	BVU_RS00165	5301000	WP_011964594.1	38254	40848	-	2595	864	glycosyl hydrolase 115 family protein				1.08168	0.8618		1.09027	0.863029
BVU_0031	BVU_RS00170	5301001	WP_011964595.1	40861	42444	-	1584	527	glycosyl hydrolase 43 family protein				1.39933	0.485899		1.40532	0.4627
BVU_0032	BVU_RS00175	5301002	WP_032945992.1	42453	44960	-	2508	835	family 43 glycosylhydrolase				1.82686	0.152345		1.83788	0.119519
BVU_0033	BVU_RS00180	5301003	WP_032945988.1	45197	49249	+	4053	1350	response regulator	T; K	Information storage and processing; Cellular processes and signaling		-2.14711	0.000109575		-2.12759	0.000132723
BVU_0034	BVU_RS00185	5301004	WP_005839678.1	49721	51334	-	1614	537	IS66-like element ISBvu4 family transposase	X	Mobile		-1.18392	0.279182		-1.17448	0.342327
BVU_0035	BVU_RS00190	5301005	WP_008671451.1	51403	51912	-	510	169	IS66 family insertion sequence element accessory protein TnpB				-1.26322	0.850121		-1.24021	0.895736
BVU_0037	BVU_RS00195	5301007	WP_011964599.1	52180	54114	-	1935	644	RagB/SusD family nutrient uptake outer membrane protein				-1.65201	0.176255		-1.63588	0.163086
BVU_0038	BVU_RS00200	5301008	WP_011964600.1	54129	57200	-	3072	1023	TonB-dependent receptor	P	Metabolism		-2.45471	0.00587754		-2.42742	0.00449593
BVU_0039	BVU_RS00205	5301009	WP_008782291.1	57242	58978	-	1737	578	glycoside hydrolase family 43 protein				-3.43527	0.141488		-3.35235	0.0838569
BVU_0040	BVU_RS00210	5301010	WP_008670185.1	59328	60299	-	972	323	glycoside hydrolase family 43 protein				2.01915	0.0273881		2.02726	0.0217856
BVU_0041	BVU_RS00215	5301011	WP_008670188.1	60312	61433	-	1122	373	endo-1%2C4-beta-xylanase				1.60581	0.288727		1.61248	0.256551
BVU_0042	BVU_RS00220	5301012	WP_011964601.1	61646	62611	+	966	321	IS110 family transposase	X	Mobile		-1.00842	0.982632		-1.00121	1
BVU_0043	BVU_RS00225	5301013	WP_008782290.1	62782	64275	-	1494	497	MFS transporter				-3.15983	0.15746		-3.07264	0.13134
BVU_0044	BVU_RS00230	5301014	WP_005851178.1	64603	65394	-	792	263	glycoside hydrolase family 16 protein				-1.39281	0.498107		-1.38294	0.490537
BVU_0045	BVU_RS00235	5301015	WP_016270147.1	65510	66415	+	906	301	IS982 family transposase				1.17908	0.602613		1.18791	0.591461
BVU_0046	BVU_RS00240	5301016	WP_005842943.1	66523	67911	-	1389	462	phosphoglucosamine mutase	G	Metabolism		2.24959	1.95182e-09		2.26565	2.01882e-09
BVU_0047	BVU_RS00245	5301017	WP_005842946.1	67908	68543	-	636	211	DUF4827 domain-containing protein				1.73069	3.37903e-07		1.74386	2.74697e-06
BVU_0048	BVU_RS00250	5301018	WP_005842948.1	68626	69666	-	1041	346	bifunctional oligoribonuclease/PAP phosphatase NrnA	F; T	Metabolism; Cellular processes and signaling		-1.47058	0.000693367		-1.45943	0.00197116
BVU_0049	BVU_RS00255	5301019	WP_032946439.1	69716	71635	-	1920	639	ComEC/Rec2 family competence protein	U	Cellular processes and signaling		-2.56378	3.1782e-08		-2.54376	1.62785e-07
BVU_0050	BVU_RS00260	5301020	WP_005842952.1	71682	72335	-	654	217	ribulose-phosphate 3-epimerase	G	Metabolism		-1.38567	0.00440647		-1.37502	0.0128355
BVU_0051	BVU_RS00265	5301021	WP_005842954.1	72411	73706	-	1296	431	porin family protein				4.17786	3.89881e-09		4.20874	1.5394e-09
BVU_0052	BVU_RS00270	5301022	WP_005851170.1	73709	74251	-	543	180	sigma-70 family RNA polymerase sigma factor	K	Information storage and processing		3.43376	2.87554e-09		3.45762	9.92184e-10
BVU_0053	BVU_RS00275	5301023	WP_011964603.1	74409	75191	+	783	260	NigD-like N-terminal domain-containing protein				6.76255	1.0894e-26		6.80959	4.08192e-27
BVU_0054	BVU_RS00280	5301024	WP_005851165.1	75264	76238	-	975	324	methionyl-tRNA formyltransferase	J	Information storage and processing		-1.19698	0.319367		-1.18756	0.344795
BVU_0055	BVU_RS00285	5301025	WP_005842960.1	76252	78054	-	1803	600	chloride channel protein	P; T	Metabolism; Cellular processes and signaling		1.14517	0.443234		1.15376	0.413112
BVU_0056	BVU_RS00290	5301026	WP_005842961.1	78063	78638	-	576	191	threonylcarbamoyl-AMP synthase	J	Information storage and processing		-1.35944	0.00640462		-1.34896	0.019524
BVU_0057	BVU_RS00295	5301027	WP_011964604.1	78805	79968	-	1164	387	N-acetylglucosamine-6-phosphate deacetylase	G	Metabolism		-1.96057	4.23301e-08		-1.94452	6.08574e-07
BVU_0058	BVU_RS00300	5301028	WP_005851161.1	80059	83235	-	3177	1058	efflux RND transporter permease subunit	E; G; R	Metabolism; Poorly characterized		1.1586	0.527347		1.16617	0.510688
BVU_0059	BVU_RS00305	5301029	WP_007839821.1	83232	84719	-	1488	495	TolC family protein	M	Cellular processes and signaling		1.16265	0.573989		1.17268	0.552262
BVU_0060	BVU_RS00310	5301030	WP_011964605.1	84706	87786	-	3081	1026	efflux RND transporter permease subunit	V	Cellular processes and signaling		1.40115	0.00488884		1.41174	0.0127083
BVU_0061	BVU_RS00315	5301031	WP_011964606.1	87791	88858	-	1068	355	efflux RND transporter periplasmic adaptor subunit	M; V	Cellular processes and signaling		-1.05081	0.835947		-1.04229	0.879856
BVU_0062	BVU_RS00320	5301032	WP_011964607.1	88911	90560	-	1650	549	O-antigen ligase family protein				1.11743	0.823586		1.12319	0.823122
BVU_0063	BVU_RS00325	5301033	WP_011964608.1	90563	92074	-	1512	503	transglutaminase domain-containing protein				1.39026	0.613143		1.39745	0.570841
BVU_0064	BVU_RS00330	5301034	WP_011964609.1	92076	92978	-	903	300	signal peptidase I	U	Cellular processes and signaling		1.62009	0.440169		1.62732	0.403974
BVU_0065	BVU_RS00335	5301035	WP_032946443.1	92987	94891	-	1905	634	hypothetical protein				1.27392	0.654695		1.27834	0.630959
BVU_0066	BVU_RS00340	5301036	WP_011964611.1	95171	96265	-	1095	364	6-bladed beta-propeller				-2.26009	0.226968		-2.22534	0.201922
BVU_RS21125	BVU_RS21125	31479252	WP_008670225.1	96354	96602	-	249	82	NVEALA domain-containing protein				1.25853	0.624636		1.27059	0.618189
BVU_0068	BVU_RS00345	5301038	WP_005842974.1	96844	97710	-	867	288	DUF1573 domain-containing protein				1.28775	0.454616		1.29922	0.442649
BVU_RS00350	BVU_RS00350	23318804	WP_005842976.1	97714	97935	-	222	73	hypothetical protein				1.37972	0.567352		1.38809	0.544109
BVU_0069	BVU_RS00355	5301039	WP_005851092.1	98189	99187	+	999	332	response regulator transcription factor				-3.41377	4.93211e-11		-3.38375	2.89883e-10
BVU_0070	BVU_RS00360	5301040	WP_005842980.1	99951	101030	-	1080	359	hypothetical protein				1.19311	0.577675		1.20445	0.552432
BVU_0071	BVU_RS00365	5301041	WP_008670229.1	101327	102115	+	789	262	DUF108 domain-containing protein				-1.60075	0.000169579		-1.58816	0.000364796
BVU_0072	BVU_RS00370	5301042	WP_008670231.1	102098	102982	-	885	294	dihydrofolate reductase				-1.40534	0.0922204		-1.3931	0.114865
BVU_0073	BVU_RS00375	5301043	WP_005842987.1	103089	103871	+	783	260	TerB family tellurite resistance protein	K	Information storage and processing		-1.06596	0.660013		-1.05766	0.736818
BVU_0074	BVU_RS00380	5301044	WP_005842989.1	103946	105514	-	1569	522	peptide chain release factor 3				1.25917	0.00757656		1.26884	0.0357217
BVU_0075	BVU_RS00385	5301045	WP_005851079.1	105521	106378	-	858	285	dTDP-4-dehydrorhamnose reductase	M	Cellular processes and signaling		1.01739	0.894728		1.02503	0.879856
BVU_0076	BVU_RS00390	5301046	WP_032946433.1	106393	106935	-	543	180	DUF4924 family protein				1.25938	0.134145		1.26798	0.124065
BVU_0077	BVU_RS00395	5301047	WP_005842995.1	107007	107666	-	660	219	LysE family translocator	E	Metabolism		1.03464	0.782917		1.04245	0.780835
BVU_0078	BVU_RS00400	5301048	WP_011964614.1	107817	111521	+	3705	1234	phosphoribosylformylglycinamidine synthase				1.03676	0.711245		1.04475	0.761961
BVU_0079	BVU_RS00405	5301049	WP_011964615.1	111599	115615	+	4017	1338	response regulator	T; K	Information storage and processing; Cellular processes and signaling		-1.48575	0.001709		-1.47467	0.00407478
BVU_0080	BVU_RS00410	5301050	WP_005843001.1	115620	116168	+	549	182	chromate transporter	P	Metabolism		1.36784	0.283249		1.37726	0.270808
BVU_0081	BVU_RS00415	5301051	WP_005843003.1	116165	116737	+	573	190	chromate transporter	P	Metabolism		1.37641	0.186337		1.38635	0.196148
BVU_0082	BVU_RS00420	5301052	WP_011964616.1	117024	118523	-	1500	499	family 10 glycosylhydrolase				1.90649	1.21509e-15		1.92105	3.97639e-10
BVU_0083	BVU_RS00425	5301053	WP_011964617.1	118605	121406	+	2802	933	excinuclease ABC subunit UvrA	L	Information storage and processing		-1.32005	0.038503		-1.30935	0.055603
BVU_0084	BVU_RS00430	5301054	WP_005843009.1	121652	122683	+	1032	343	endonuclease/exonuclease/phosphatase family protein				-1.1495	0.534548		-1.14029	0.57916
BVU_0085	BVU_RS00435	5301055	WP_011964618.1	122740	125046	+	2307	768	family 20 glycosylhydrolase				1.05782	0.630973		1.06609	0.662597
BVU_0086	BVU_RS00440	5301056	WP_005851070.1	125156	125647	-	492	163	hypothetical protein				2.04131	0.000273637		2.05735	0.000150101
BVU_0087	BVU_RS00445	5301057	WP_005851069.1	125666	125887	-	222	73	hypothetical protein				1.53452	0.012004		1.54646	0.0160176
BVU_0088	BVU_RS00450	5301058	WP_005851068.1	125874	127304	-	1431	476	carbon starvation protein A				1.67889	0.0047086		1.6907	0.00476084
BVU_0089	BVU_RS00455	5301059	WP_011964619.1	127383	129062	+	1680	559	family 10 glycosylhydrolase				1.46017	0.042		1.4727	0.028979
BVU_0090	BVU_RS00465	5301060	WP_005843020.1	129411	130409	-	999	332	virulence RhuM family protein				-1.17979	0.336284		-1.17036	0.413112
BVU_0091	BVU_RS00470	5301061	WP_005843021.1	130412	131005	-	594	197	hypothetical protein				-1.85475	0.000228969		-1.84054	0.000449373
BVU_0092	BVU_RS00475	5301062	WP_005851064.1	132242	133411	+	1170	389	phosphoribosylformylglycinamidine cyclo-ligase				-1.46729	0.00137105		-1.45576	0.00355162
BVU_0094	BVU_RS00480	5301064	WP_005843023.1	133654	134769	+	1116	371	peptide chain release factor 1	J	Information storage and processing		-1.24369	0.134159		-1.23397	0.161792
BVU_0095	BVU_RS00485	5301065	WP_005843024.1	134806	135624	+	819	272	orotidine-5'-phosphate decarboxylase	F	Metabolism		-1.25365	0.0367485		-1.24367	0.0843488
BVU_0096	BVU_RS00490	5301066	WP_011964621.1	135713	136948	+	1236	411	HD domain-containing protein	R	Poorly characterized		-1.50666	0.024642		-1.49324	0.0226473
BVU_0097	BVU_RS00495	5301067	WP_005851060.1	137081	138121	+	1041	346	UDP-3-O-(3-hydroxymyristoyl)glucosamine N-acyltransferase	M	Cellular processes and signaling		-1.2135	0.148531		-1.20388	0.192651
BVU_0098	BVU_RS00500	5301068	WP_005851058.1	138127	139512	+	1386	461	bifunctional UDP-3-O-[3-hydroxymyristoyl] N-acetylglucosamine deacetylase/3-hydroxyacyl-ACP dehydratase	I	Metabolism		1.02934	0.810647		1.03753	0.811
BVU_0099	BVU_RS00505	5301069	WP_005843031.1	139529	140296	+	768	255	acyl-ACP--UDP-N-acetylglucosamine O-acyltransferase				1.10992	0.372782		1.11828	0.397256
BVU_0100	BVU_RS00510	5301070	WP_005843033.1	140359	140922	+	564	187	hypothetical protein				1.49872	0.000755614		1.50953	0.00161489
BVU_0101	BVU_RS00515	5301071	WP_005843035.1	140974	141876	+	903	300	tRNA (adenosine(37)-N6)-dimethylallyltransferase MiaA	J	Information storage and processing		-1.14701	0.434981		-1.13891	0.502021
BVU_0102	BVU_RS00520	5301072	WP_005843037.1	141885	143924	+	2040	679	alpha-L-fucosidase				-1.75121	1.10041e-05		-1.73728	1.77083e-05
BVU_0103	BVU_RS00525	5301073	WP_005843039.1	144102	144875	-	774	257	hypothetical protein				-1.72604	0.343606		-1.71068	0.339957
BVU_0104	BVU_RS00530	5301074	WP_080510677.1	145131	146915	-	1785	594	right-handed parallel beta-helix repeat-containing protein				2.42141	1.60164e-09		2.43839	3.78776e-09
BVU_0105	BVU_RS00535	5301075	WP_005843044.1	147270	148820	-	1551	516	Gfo/Idh/MocA family oxidoreductase				-1.80422	0.32494		-1.78745	0.277439
BVU_0106	BVU_RS00540	5301076	WP_005843046.1	149048	150859	-	1812	603	RagB/SusD family nutrient uptake outer membrane protein				-2.27405	0.170379		-2.24231	0.133892
BVU_0107	BVU_RS00545	5301077	WP_011964623.1	150877	154278	-	3402	1133	TonB-dependent receptor				-1.39018	0.532352		-1.37542	0.552185
BVU_0108	BVU_RS00550	5301078	WP_005843050.1	154407	155381	-	975	324	FecR domain-containing protein				-1.68286	0.511389		-1.66936	0.488616
BVU_0109	BVU_RS00555	5301079	WP_005843052.1	155510	156055	-	546	181	RNA polymerase sigma-70 factor	K	Information storage and processing		-6.87272	1.61984e-05		-6.71695	2.51934e-06
BVU_0110	BVU_RS00560	5301080	WP_005843054.1	156318	158426	-	2109	702	TlpA family protein disulfide reductase	O	Cellular processes and signaling		1.45151	0.124238		1.4606	0.118823
BVU_0111	BVU_RS00565	5301081	WP_005843056.1	158449	159639	-	1191	396	redoxin domain-containing protein				1.50217	0.0823189		1.51274	0.0778932
BVU_0112	BVU_RS00570	5301082	WP_005843058.1	159670	161013	-	1344	447	tetratricopeptide repeat protein	R	Poorly characterized		2.19556	3.94785e-18		2.21202	6.93353e-13
BVU_0113	BVU_RS00575	5301083	WP_005843060.1	161024	162910	-	1887	628	M56 family metallopeptidase				1.10172	0.624674		1.11142	0.589583
BVU_0114	BVU_RS00580	5301084	WP_007831675.1	162944	163306	-	363	120	BlaI/MecI/CopY family transcriptional regulator				1.75781	0.119632		1.76969	0.100705
BVU_0115	BVU_RS00585	5301085	WP_005843064.1	163517	164740	-	1224	407	glycoside hydrolase family 88 protein				-1.86368	0.698955		-1.85437	0.68005
BVU_0116	BVU_RS00590	5301086	WP_005843066.1	164758	166407	-	1650	549	glycosyl hydrolase 43 family protein				-1.22902	0.739629		-1.21393	0.729663
BVU_0117	BVU_RS00595	5301087	WP_005843068.1	166561	168498	-	1938	645	glycoside hydrolase family 97 protein				1.46582	0.649915		1.46613	0.645772
BVU_0118	BVU_RS00600	5301088	WP_011964625.1	168640	171276	-	2637	878	hypothetical protein				-1.52003	0.624563		-1.50556	0.611766
BVU_0119	BVU_RS00605	5301089	WP_005843072.1	171283	172368	-	1086	361	serine hydrolase	V	Cellular processes and signaling		1.2836	0.809787		1.30285	0.793569
BVU_0120	BVU_RS00610	5301090	WP_005843074.1	172446	174368	-	1923	640	glycoside hydrolase family 127 protein				1.08608	0.923558		1.09505	0.935817
BVU_0121	BVU_RS00615	5301091	WP_005843076.1	174495	175880	-	1386	461	glycoside hydrolase				-1.28675	0.85555		-1.25708	0.878515
BVU_0122	BVU_RS00620	5301092	NA	175976	177588	-	1613	536.667	glycoside hydrolase family protein				-3.68341	6.95717e-07		-3.64485	5.93633e-07
BVU_0123	BVU_RS00625	5301093	WP_005843082.1	177753	178685	-	933	310	PD-(D/E)XK nuclease family transposase				-1.20265	0.238909		-1.19333	0.309898
BVU_0124	BVU_RS00630	5301094	WP_005843085.1	178876	180312	-	1437	478	hypothetical protein				-1.17808	0.814455		-1.16607	0.832258
BVU_0125	BVU_RS00635	5301095	WP_005843087.1	180512	182539	-	2028	675	RagB/SusD family nutrient uptake outer membrane protein				-1.80335	0.266109		-1.78282	0.2209
BVU_0126	BVU_RS00640	5301096	WP_005843090.1	182562	185888	-	3327	1108	TonB-dependent receptor				-2.28909	0.128261		-2.25172	0.113699
BVU_0127	BVU_RS00645	5301097	WP_005843092.1	185932	186447	-	516	171	sigma-70 family RNA polymerase sigma factor	K	Information storage and processing		-2.14968	0.412892		-2.11009	0.395124
BVU_0128	BVU_RS00650	5301098	WP_011964627.1	186648	189461	-	2814	937	helix-turn-helix domain-containing protein	K	Information storage and processing		-2.72421	4.56766e-19		-2.70222	9.12883e-15
BVU_0129	BVU_RS00655	5301099	WP_005843098.1	189620	192358	-	2739	912	heparinase II/III family protein				1.53402	0.0792461		1.54435	0.0671805
BVU_0130	BVU_RS00660	5301100	WP_005843099.1	192448	194049	-	1602	533	hypothetical protein				2.75029	0.179872		2.70471	0.102812
BVU_0131	BVU_RS00665	5301101	WP_005843100.1	194185	196551	+	2367	788	glycoside hydrolase family 3 C-terminal domain-containing protein	G	Metabolism		-2.64877	0.0344317		-2.62713	0.0259595
BVU_0132	BVU_RS00670	5301102	WP_005843101.1	196705	200130	-	3426	1141	GH92 family glycosyl hydrolase				1.11299	0.732354		1.1205	0.712967
BVU_0133	BVU_RS00675	5301103	WP_011964629.1	200127	202061	-	1935	644	glycoside hydrolase family 97 protein				-1.13328	0.570056		-1.12469	0.613931
BVU_0134	BVU_RS00680	5301104	WP_011964630.1	202213	204039	-	1827	608	RagB/SusD family nutrient uptake outer membrane protein				1.75148	0.501963		1.76657	0.523586
BVU_0135	BVU_RS00685	5301105	WP_005843104.1	204050	207127	-	3078	1025	TonB-dependent receptor	P	Metabolism		-1.35708	0.505939		-1.34437	0.50533
BVU_0136	BVU_RS00690	5301106	WP_005843106.1	207253	207798	-	546	181	RNA polymerase sigma-70 factor	K	Information storage and processing		-6.43776	0.230559		-5.90217	0.129426
BVU_0137	BVU_RS00695	5301107	WP_011964631.1	207823	209049	-	1227	408	glycoside hydrolase family 88 protein				-1.5842	0.450841		-1.56423	0.4243
BVU_0138	BVU_RS00700	5301108	WP_011964632.1	209285	212107	-	2823	940	helix-turn-helix domain-containing protein	K	Information storage and processing		-3.29246	2.54273e-23		-3.26601	6.07939e-19
BVU_0141	BVU_RS00715	5301111	WP_005841901.1	212676	213062	+	387	128	hypothetical protein				-1.77632	2.73838e-05		-1.76195	8.02514e-05
BVU_0142	BVU_RS00720	5301112	WP_011964633.1	213146	215044	+	1899	632	YjgP/YjgQ family permease				1.63436	1.82339e-06		1.6468	1.50061e-05
BVU_0143	BVU_RS00725	5301113	WP_005841905.1	215047	216261	+	1215	404	bifunctional 3%2C4-dihydroxy-2-butanone-4-phosphate synthase/GTP cyclohydrolase II	H	Metabolism		2.15153	1.85739e-16		2.16778	1.13186e-12
BVU_0144	BVU_RS00730	5301114	WP_005853495.1	216387	217580	+	1194	397	pyridoxal phosphate-dependent aminotransferase	E	Metabolism		1.02586	0.846402		1.03362	0.837234
BVU_RS00735	BVU_RS00735	23318806	WP_005841910.1	217758	217925	-	168	55	4Fe-4S binding protein	C; F	Metabolism		-1.20975	0.366681		-1.19976	0.37366
BVU_0145	BVU_RS00740	5301115	WP_011964634.1	218043	221021	-	2979	992	serine hydrolase	G; V	Metabolism; Cellular processes and signaling		1.68315	0.00785531		1.69442	0.00476084
BVU_0146	BVU_RS00745	5301116	WP_005841915.1	221067	221909	-	843	280	metallophosphoesterase	F; V	Metabolism; Cellular processes and signaling		2.18072	0.000186214		2.1982	0.000154733
BVU_0147	BVU_RS00750	5301117	WP_005853502.1	221921	222700	-	780	259	5'-nucleotidase C-terminal domain-containing protein				1.4299	0.0237604		1.44008	0.0339683
BVU_0148	BVU_RS00755	5301118	WP_005841919.1	222898	223251	+	354	117	50S ribosomal protein L19	J	Information storage and processing		1.72954	1.16925e-12		1.74288	1.27325e-07
BVU_RS00760	BVU_RS00760	23318807	WP_032938433.1	223406	223624	+	219	72	hypothetical protein				-2.07431	0.103346		-2.04915	0.0815853
BVU_0149	BVU_RS00765	5301119	WP_011964635.1	223706	227986	-	4281	1426	response regulator	T; K	Information storage and processing; Cellular processes and signaling		-2.55383	8.16377e-08		-2.5334	1.66534e-07
BVU_0150	BVU_RS00770	5301120	WP_005853508.1	228067	228381	-	315	104	L-rhamnose mutarotase				-1.78844	0.750949		-1.74197	0.749575
BVU_0151	BVU_RS00775	5301121	WP_011964636.1	228419	229834	-	1416	471	glycoside hydrolase family 88 protein				-2.76296	0.0225602		-2.72484	0.0142321
BVU_0152	BVU_RS00780	5301122	WP_011964637.1	229847	231754	-	1908	635	rhamnogalacturonan lyase				2.3374	0.0974816		2.34415	0.0854782
BVU_0153	BVU_RS00785	5301123	WP_011964638.1	231751	233139	-	1389	462	glycoside hydrolase family 28 protein	G	Metabolism		-1.15515	0.827694		-1.14805	0.866994
BVU_0154	BVU_RS00790	5301124	WP_011964639.1	233203	235554	-	2352	783	glycosyl hydrolase 115 family protein				-1.2529	0.459408		-1.24489	0.483581
BVU_RS21135	BVU_RS21135	31479254	NA	235806	235913	+	108	35	RNA polymerase sigma-70 factor				-2.44217	0.498107		-2.39162	0.449584
BVU_RS21140	BVU_RS21140	31479255	NA	236625	237777	-	1153	383.333	ISAs1 family transposase				-3.70688	NA		-3.5079	0.4243
BVU_0157	BVU_RS00815	23318810	NA	238856	240406	+	1551	516	ATP-binding protein				-1.36815	0.00820126		-1.35743	0.0216436
BVU_0159	BVU_RS00820	5301129	WP_032953563.1	240544	243843	-	3300	1099	hypothetical protein				-1.44496	0.15746		-1.43345	0.169529
BVU_0160	BVU_RS00825	5301130	WP_005845717.1	243865	245508	-	1644	547	rhamnogalacturonan acetylesterase	D; I	Metabolism; Cellular processes and signaling		-1.83388	0.281817		-1.81236	0.257812
BVU_0161	BVU_RS00830	5301131	WP_049764422.1	245656	247482	-	1827	608	rhamnogalacturonan lyase				2.37069	0.351507		2.33992	0.276187
BVU_0162	BVU_RS00835	5301132	WP_011964646.1	247607	250612	-	3006	1001	DUF4982 domain-containing protein				-1.6497	0.233289		-1.63355	0.219408
BVU_0163	BVU_RS00840	5301133	WP_011964647.1	250818	253673	-	2856	951	hypothetical protein				2.01808	0.0820591		2.02772	0.0641297
BVU_0164	BVU_RS00845	5301134	WP_011964648.1	253687	255081	-	1395	464	arylsulfatase	P	Metabolism		1.43102	0.537171		1.4343	0.519839
BVU_0165	BVU_RS00850	5301135	WP_005853530.1	255095	256420	-	1326	441	PD40 domain-containing protein				4.60905	4.34425e-07		4.62377	2.03056e-07
BVU_0166	BVU_RS00855	5301136	WP_011964649.1	256636	258945	-	2310	769	RagB/SusD family nutrient uptake outer membrane protein				-1.56614	0.434981		-1.55336	0.434528
BVU_0167	BVU_RS00860	5301137	WP_011964650.1	258977	262270	-	3294	1097	TonB-dependent receptor				-2.4985	0.0891375		-2.4817	0.0701367
BVU_0168	BVU_RS00865	5301138	WP_005841224.1	262638	263819	-	1182	393	phage integrase SAM-like domain-containing protein				1.88326	0.00632384		1.89507	0.00653012
BVU_0169	BVU_RS00870	5301139	NA	264108	265700	+	1593	530	SusC/RagA family TonB-linked outer membrane protein				-2.60673	0.0314945		-2.59026	0.0241544
BVU_0170	BVU_RS00875	5301140	WP_016270147.1	265722	266627	-	906	301	IS982 family transposase				-1.14944	0.755826		-1.14219	0.780496
BVU_0171	BVU_RS00880	5301141	NA	266736	268298	+	1563	520	SusC/RagA family TonB-linked outer membrane protein				-2.14708	0.0229957		-2.12825	0.019834
BVU_0172	BVU_RS00885	5301142	WP_011964653.1	268330	270468	+	2139	712	RagB/SusD family nutrient uptake outer membrane protein				-1.94382	0.130558		-1.92168	0.111288
BVU_0173	BVU_RS00890	5301143	WP_011964654.1	270558	270875	+	318	105	hypothetical protein				#VALUE!	NA		1	1
BVU_0174	BVU_RS00895	5301144	WP_005841404.1	271119	272900	+	1782	593	family 78 glycoside hydrolase catalytic domain				-4.02915	0.257706		-3.84131	0.146704
BVU_0175	BVU_RS00900	5301145	WP_005841402.1	272943	274226	+	1284	427	alpha/beta hydrolase				5.47855	NA		7.64278	0.676638
BVU_0176	BVU_RS00905	5301146	WP_049764062.1	274242	276095	+	1854	617	silent information regulator protein Sir2				-27.5597	0.0815136		-49.5854	0.0136646
BVU_0177	BVU_RS00910	5301147	WP_005843665.1	276209	279496	+	3288	1095	glycoside hydrolase	G	Metabolism		-2.67941	0.489779		-2.48167	0.434528
BVU_0178	BVU_RS00915	5301148	WP_011964656.1	279640	280770	+	1131	376	glycoside hydrolase family 88 protein				2.99573	0.164053		2.98102	0.108869
BVU_0179	BVU_RS00920	5301149	WP_041174386.1	280889	283003	-	2115	704	beta-galactosidase				1.05111	0.889814		1.05925	0.894132
BVU_0180	BVU_RS00925	5301150	WP_011964658.1	282982	285336	-	2355	784	family 43 glycosylhydrolase				-1.19878	0.51154		-1.19015	0.545878
BVU_0181	BVU_RS00930	5301151	WP_011964659.1	285548	288415	+	2868	955	beta-glucuronidase				-1.64709	0.510451		-1.62727	0.455204
BVU_0182	BVU_RS00935	5301152	WP_005843654.1	288434	289708	+	1275	424	rhamnogalacturonan acetylesterase	D; I	Metabolism; Cellular processes and signaling		1.03033	0.987092		1.05132	1
BVU_0183	BVU_RS00940	5301153	WP_011964660.1	289726	291210	+	1485	494	right-handed parallel beta-helix repeat-containing protein				-3.20726	0.271065		-3.1177	0.23888
BVU_0184	BVU_RS00945	5301154	WP_011964661.1	291188	291886	+	699	232	DUF4450 domain-containing protein				-2.38746	0.000891786		-2.36366	0.000855207
BVU_0185	BVU_RS00950	5301155	WP_005843648.1	291883	292686	+	804	267	hypothetical protein				1.31458	0.767469		1.32607	0.761056
BVU_0186	BVU_RS00955	5301156	WP_011964662.1	292702	294126	+	1425	474	glycoside hydrolase family 28 protein	G	Metabolism		-1.33066	0.615101		-1.3216	0.620964
BVU_0187	BVU_RS00960	5301157	WP_011964663.1	294143	296905	+	2763	920	glycosyl hydrolase family 2				-1.1598	0.760808		-1.14777	0.781881
BVU_RS21155	BVU_RS21155	31479258	WP_074783665.1	297259	297381	-	123	40	left-handed beta-roll domain-containing protein				1.04996	NA		1.04461	1
BVU_0189	BVU_RS00965	5301159	WP_008670369.1	297856	298842	-	987	328	isoaspartyl peptidase/L-asparaginase	E	Metabolism		-2.1325	2.67415e-05		-2.11406	1.42438e-05
BVU_0190	BVU_RS00970	5301160	WP_005843638.1	299550	299939	-	390	129	L-rhamnose mutarotase				2.17805	4.49792e-12		2.19366	3.47333e-11
BVU_0191	BVU_RS00975	5301161	WP_005843636.1	299939	300910	-	972	323	ROK family protein	G; K	Information storage and processing; Metabolism		1.85576	0.00340807		1.87003	0.00180097
BVU_0192	BVU_RS00980	5301162	WP_005843634.1	301063	301782	+	720	239	ABC transporter ATP-binding protein	E; H; G; R; P; M; V	Metabolism; Poorly characterized; Cellular processes and signaling		-1.97114	9.36138e-05		-1.95459	4.87187e-05
BVU_0193	BVU_RS00985	5301163	WP_005853707.1	301792	303048	+	1257	418	ABC transporter permease	V	Cellular processes and signaling		-1.31751	0.071307		-1.30688	0.0948221
BVU_0194	BVU_RS00990	5301164	WP_005853705.1	303053	304294	+	1242	413	ABC transporter permease	V	Cellular processes and signaling		-1.20984	0.170009		-1.20032	0.226453
BVU_0195	BVU_RS00995	5301165	WP_005843627.1	304368	305462	+	1095	364	efflux RND transporter periplasmic adaptor subunit	M; V	Cellular processes and signaling		1.22678	0.283142		1.23449	0.259576
BVU_0196	BVU_RS01000	5301166	WP_005843625.1	305475	306791	+	1317	438	TolC family protein	M	Cellular processes and signaling		1.13481	0.546486		1.14346	0.54574
BVU_0197	BVU_RS01005	5301167	WP_008667781.1	306975	308333	+	1359	452	transposase				1.50106	0.0282518		1.51271	0.0338164
BVU_0198	BVU_RS01010	5301168	WP_005843622.1	308639	309592	-	954	317	hypothetical protein				4.64628	4.94359e-20		4.68061	6.87728e-21
BVU_0199	BVU_RS01015	5301169	WP_011964665.1	309716	310549	-	834	277	GntR family transcriptional regulator				-1.18719	0.446697		-1.17838	0.475437
BVU_0200	BVU_RS01020	5301170	WP_005843618.1	310626	312020	+	1395	464	iron-containing alcohol dehydrogenase				2.2215	1.94495e-19		2.23824	3.02267e-14
BVU_0201	BVU_RS01025	5301171	WP_005843617.1	312103	313056	+	954	317	FimB/Mfa2 family fimbrial subunit				-1.64198	0.00258419		-1.62811	0.00432679
BVU_0202	BVU_RS01030	5301172	WP_005843614.1	313068	313727	-	660	219	ABC transporter ATP-binding protein	E; H; G; R; P; M; V	Metabolism; Poorly characterized; Cellular processes and signaling		-1.99288	4.05553e-07		-1.9766	6.42184e-06
BVU_0203	BVU_RS01035	5301173	WP_005843612.1	313730	314452	-	723	240	tRNA threonylcarbamoyladenosine dehydratase	H	Metabolism		-2.45374	1.84612e-15		-2.43387	1.12085e-12
BVU_0204	BVU_RS01040	5301174	WP_011964666.1	314439	316586	-	2148	715	cation:proton antiporter	P	Metabolism		-2.07239	4.50494e-13		-2.05622	1.94046e-10
BVU_0205	BVU_RS01045	5301175	WP_005853694.1	316752	317762	+	1011	336	aspartate-semialdehyde dehydrogenase	E	Metabolism		-2.48103	2.17397e-09		-2.45949	7.10246e-10
BVU_0206	BVU_RS01050	5301176	WP_008670377.1	318245	318886	-	642	213	FKBP-type peptidyl-prolyl cis-trans isomerase				2.34951	2.60694e-14		2.36677	2.72656e-13
BVU_0207	BVU_RS01055	5301177	WP_005843603.1	318897	320438	-	1542	513	glycine--tRNA ligase				1.41604	5.89402e-06		1.42685	0.00093604
BVU_0208	BVU_RS01060	5301178	WP_005843601.1	320590	323283	+	2694	897	DNA gyrase/topoisomerase IV subunit A				1.2884	0.0150308		1.29854	0.0311464
BVU_0209	BVU_RS01065	5301179	WP_005853691.1	323287	324132	+	846	281	DUF3316 domain-containing protein				1.82201	5.09317e-08		1.83592	3.2752e-06
BVU_0210	BVU_RS01070	5301180	WP_005843596.1	324141	325169	+	1029	342	S41 family peptidase				1.52622	0.00102497		1.53809	0.00157931
BVU_0212	BVU_RS01080	5301182	WP_005843594.1	325420	327873	-	2454	817	DUF5110 domain-containing protein				-1.15399	0.692261		-1.14487	0.713604
BVU_0213	BVU_RS01085	5301183	WP_005843592.1	328048	329919	-	1872	623	glycoside hydrolase family 97 protein				-1.21907	0.776632		-1.20994	0.785308
BVU_0214	BVU_RS01090	5301184	WP_005843590.1	330003	330386	-	384	127	L-rhamnose mutarotase				2.68619	NA		4.14052	1
BVU_0215	BVU_RS01095	5301185	WP_005843588.1	330409	332097	-	1689	562	RagB/SusD family nutrient uptake outer membrane protein				-2.45079	0.392544		-2.40271	0.344206
BVU_0216	BVU_RS01100	5301186	WP_005853680.1	332123	335194	-	3072	1023	TonB-dependent receptor	P	Metabolism		-2.01729	0.560254		-1.98592	0.504112
BVU_0217	BVU_RS01105	5301187	WP_005843582.1	335285	336931	-	1647	548	alpha-L-fucosidase				-1.47532	0.433297		-1.45688	0.4243
BVU_0218	BVU_RS01110	5301188	WP_005843580.1	337173	338033	+	861	286	helix-turn-helix transcriptional regulator	K	Information storage and processing		-7.67895	0.0133849		-7.25817	0.00291037
BVU_0219	BVU_RS01115	5301189	WP_005843578.1	338151	339083	+	933	310	aldo/keto reductase	H; R	Metabolism; Poorly characterized		-6.80028	0.0521466		-6.42601	0.0179501
BVU_0220	BVU_RS01120	5301190	WP_005843576.1	339101	340024	+	924	307	L-galacto-1%2C5-lactonase LgaB				-2.79365	0.541818		-2.56381	0.403054
BVU_0221	BVU_RS01125	5301191	WP_005843574.1	340051	341310	+	1260	419	L-fucose:H+ symporter permease				-2.42164	0.340762		-2.39435	0.245269
BVU_0222	BVU_RS01130	5301192	WP_005843572.1	341333	342352	+	1020	339	zinc-binding alcohol dehydrogenase family protein	C; E; R; Q	Metabolism; Poorly characterized		-1.02416	0.966328		-1.02029	1
BVU_0223	BVU_RS01135	5301193	WP_005843570.1	342425	343069	-	645	214	NAAT family transporter	E	Metabolism		-1.04744	0.916321		-1.03887	0.951299
BVU_0231	BVU_RS01170	5301201	WP_005845540.1	349896	350192	+	297	98	hypothetical protein				2.10159	0.0960476		2.10539	0.0689291
BVU_RS22110	BVU_RS22110	40920421	NA	350225	350962	+	738	245	acyltransferase				1.68666	0.237247		1.69892	0.214751
BVU_0233	BVU_RS01180	5301203	WP_011964670.1	351019	352506	-	1488	495	MBOAT family protein	M	Cellular processes and signaling		2.32038	6.91093e-15		2.33803	7.61972e-12
BVU_0234	BVU_RS01185	5301204	WP_032939080.1	352478	353440	-	963	320	SGNH/GDSL hydrolase family protein	D; I	Metabolism; Cellular processes and signaling		1.78852	2.59866e-07		1.80215	2.4203e-06
BVU_0235	BVU_RS01190	5301205	WP_011964672.1	353427	354794	-	1368	455	SGNH/GDSL hydrolase family protein				2.01413	1.4591e-13		2.02906	1.03751e-10
BVU_0236	BVU_RS01195	5301206	WP_005845549.1	354931	355224	-	294	97	hypothetical protein				1.47818	0.401852		1.48848	0.359531
BVU_0237	BVU_RS01200	5301207	WP_005845553.1	355297	358467	-	3171	1056	efflux RND transporter permease subunit	V	Cellular processes and signaling		1.60077	0.000393488		1.61307	0.000491356
BVU_0238	BVU_RS01205	5301208	WP_005845555.1	358549	359571	-	1023	340	efflux RND transporter periplasmic adaptor subunit	M; V	Cellular processes and signaling		1.43996	0.0380699		1.45162	0.0367629
BVU_0239	BVU_RS01210	5301209	WP_005845557.1	359595	360920	-	1326	441	TolC family protein	M	Cellular processes and signaling		1.54035	0.0008971		1.55225	0.00171027
BVU_0240	BVU_RS01215	5301210	WP_008782083.1	360957	361610	-	654	217	TetR/AcrR family transcriptional regulator	K	Information storage and processing		1.34535	0.00462229		1.35595	0.0110707
BVU_0241	BVU_RS01220	5301211	WP_005853095.1	361640	362407	-	768	255	acyl-ACP--UDP-N-acetylglucosamine O-acyltransferase	R	Poorly characterized		3.8933	5.69725e-40		3.92227	6.26256e-33
BVU_0242	BVU_RS01225	5301212	WP_008667826.1	362431	363816	-	1386	461	efflux transporter outer membrane subunit	M	Cellular processes and signaling		4.07594	4.84841e-25		4.10456	1.05806e-24
BVU_0243	BVU_RS01230	5301213	WP_011964673.1	363828	367046	-	3219	1072	efflux RND transporter permease subunit	V	Cellular processes and signaling		3.69392	2.47414e-47		3.72119	2.00174e-33
BVU_0244	BVU_RS01235	5301214	WP_005845567.1	367100	368311	-	1212	403	efflux RND transporter periplasmic adaptor subunit	M; V	Cellular processes and signaling		3.04018	3.08991e-24		3.0618	6.07595e-21
BVU_0245	BVU_RS01240	5301215	WP_011964674.1	368763	371048	+	2286	761	NADP-dependent malic enzyme	C	Metabolism		-1.12052	0.28257		-1.11205	0.413739
BVU_0246	BVU_RS01250	5301216	WP_005845574.1	371524	372858	+	1335	444	NADP-specific glutamate dehydrogenase	E	Metabolism		-1.78203	3.69392e-07		-1.76757	1.94247e-06
BVU_0247	BVU_RS01255	5301217	WP_005845576.1	373014	374162	+	1149	382	PCMD domain-containing protein				1.23571	0.0728995		1.2455	0.0950262
BVU_0248	BVU_RS01260	5301218	WP_005845578.1	374171	374947	+	777	258	PorT family protein				1.10884	0.452043		1.1177	0.456569
BVU_0249	BVU_RS01265	5301219	WP_011964675.1	375804	377009	-	1206	401	DUF4925 domain-containing protein				1.57152	0.00396271		1.58362	0.00206485
BVU_0250	BVU_RS01270	5301220	WP_011964676.1	377119	380076	-	2958	985	phosphoenolpyruvate synthase	T	Cellular processes and signaling		1.01749	0.884115		1.0253	0.876824
BVU_0251	BVU_RS01275	5301221	WP_005845584.1	380311	381648	+	1338	445	NADP-specific glutamate dehydrogenase	E	Metabolism		1.23587	0.0992035		1.24551	0.102175
BVU_0252	BVU_RS01280	5301222	WP_011964677.1	381810	382205	+	396	131	hypothetical protein				-1.58322	0.00204774		-1.57098	0.00234555
BVU_0253	BVU_RS01285	5301223	WP_005845587.1	382195	383496	+	1302	433	DUF3440 domain-containing protein				-1.26861	0.0655396		-1.25877	0.0875323
BVU_0254	BVU_RS01290	5301224	WP_005845588.1	383493	384005	+	513	170	ParB-like nuclease domain-containing protein	D	Cellular processes and signaling		1.23415	0.159045		1.24418	0.177947
BVU_0255	BVU_RS01295	5301225	NA	384033	385793	+	1761	586	hypothetical protein				-1.24622	0.30757		-1.23723	0.328906
BVU_0256	BVU_RS01300	5301226	WP_005845592.1	385875	386816	-	942	313	malate dehydrogenase	C	Metabolism		1.71396	1.26998e-05		1.72647	1.89339e-05
BVU_0257	BVU_RS01305	5301227	WP_005845594.1	386973	387845	+	873	290	hypothetical protein				-1.46141	0.00149499		-1.44959	0.0041711
BVU_0258	BVU_RS01310	23318814	NA	388061	389525	+	1465	487.333	TolC family protein				-1.91888	0.000148389		-1.90488	0.000231679
BVU_0260	BVU_RS01315	5301229	WP_011964679.1	389552	390538	+	987	328	efflux RND transporter periplasmic adaptor subunit	M; V	Cellular processes and signaling		-1.65893	0.0105809		-1.64417	0.0140547
BVU_0261	BVU_RS01320	5301230	WP_011964680.1	390545	391720	+	1176	391	ABC transporter permease	V	Cellular processes and signaling		1.02025	0.951		1.02816	0.961521
BVU_0262	BVU_RS01325	5301231	WP_005853065.1	391735	392985	+	1251	416	ABC transporter permease	V	Cellular processes and signaling		-1.41358	0.206068		-1.40199	0.221985
BVU_0263	BVU_RS01330	5301232	WP_171030623.1	393024	393449	+	426	141	copper resistance protein NlpE N-terminal domain-containing protein				2.1842	1.32919e-10		2.20135	1.98602e-10
BVU_0264	BVU_RS01335	5301233	WP_005845609.1	393635	394000	+	366	121	BlaI/MecI/CopY family transcriptional regulator				-1.1529	0.567788		-1.14411	0.623101
BVU_0265	BVU_RS01340	5301234	WP_008667799.1	394023	395873	+	1851	616	TonB family protein				1.02636	0.89711		1.03401	0.894132
BVU_0266	BVU_RS01345	5301235	WP_011964682.1	395941	397041	-	1101	366	Mrp/NBP35 family ATP-binding protein	D	Cellular processes and signaling		1.0392	0.830598		1.04728	0.806362
BVU_0267	BVU_RS01350	5301236	WP_005845616.1	397052	397810	-	759	252	tRNA (guanosine(46)-N7)-methyltransferase TrmB	R; Q	Metabolism; Poorly characterized		-1.14825	0.364056		-1.1391	0.414088
BVU_0268	BVU_RS01355	5301237	WP_005845619.1	397933	398559	-	627	208	DUF975 family protein				-1.03274	0.860944		-1.02477	0.91989
BVU_0269	BVU_RS01360	5301238	WP_005845621.1	398577	399596	-	1020	339	branched-chain amino acid aminotransferase	E; H	Metabolism		-1.56099	0.000115313		-1.54893	0.000302672
BVU_0270	BVU_RS01365	5301239	WP_005845622.1	399777	399980	-	204	67	exodeoxyribonuclease VII small subunit				-1.03363	0.927643		-1.02603	0.973858
BVU_0271	BVU_RS01370	5301240	WP_005845625.1	399989	401296	-	1308	435	exodeoxyribonuclease VII large subunit				-1.4254	0.00376512		-1.41424	0.0127013
BVU_0272	BVU_RS01375	5301241	WP_005853060.1	401296	402669	-	1374	457	S8 family serine peptidase	O	Cellular processes and signaling		-1.11773	0.443234		-1.10938	0.516729
BVU_0273	BVU_RS01380	5301242	WP_005845631.1	402791	404161	+	1371	456	MATE family efflux transporter	V	Cellular processes and signaling		-2.18053	3.60758e-08		-2.16316	6.05464e-08
BVU_0274	BVU_RS01385	5301243	WP_005845633.1	404215	404844	+	630	209	cytidylate kinase-like family protein				1.35226	0.0215844		1.36262	0.0367119
BVU_0275	BVU_RS01390	5301244	WP_005853058.1	405074	406930	+	1857	618	hypothetical protein				1.44196	0.0298608		1.45301	0.0393176
BVU_0276	BVU_RS01395	5301245	WP_011964684.1	407089	407493	+	405	134	DUF3244 domain-containing protein				5.16883	2.18243e-08		5.19494	1.56455e-08
BVU_0277	BVU_RS01400	5301246	WP_011964685.1	407637	408563	+	927	308	hypothetical protein				-1.05325	0.884115		-1.04482	0.924799
BVU_0278	BVU_RS01405	5301247	WP_005845641.1	408684	409271	+	588	195	peptidase C39				-1.09139	0.896998		-1.08109	0.935817
BVU_0279	BVU_RS01410	5301248	NA	409289	411596	-	2308	768.333	outer membrane beta-barrel protein				1.10447	0.682432		1.11308	0.675277
BVU_0280	BVU_RS01415	5301249	WP_011964687.1	411626	413935	-	2310	769	outer membrane beta-barrel protein				1.70536	0.0538287		1.71854	0.0425033
BVU_0281	BVU_RS01420	23318815	WP_143707637.1	413971	414183	-	213	70	hypothetical protein				2.31792	0.123271		2.32431	0.103128
BVU_0282	BVU_RS01425	5301251	WP_011964689.1	414461	416776	-	2316	771	outer membrane beta-barrel protein				1.71144	0.00428248		1.72329	0.0047208
BVU_0283	BVU_RS01430	5301252	WP_008674170.1	416788	418149	-	1362	453	radical SAM protein	O	Cellular processes and signaling		1.342	0.377692		1.35149	0.358024
BVU_RS01435	BVU_RS01435	23318816	WP_007846940.1	418262	418453	-	192	63	hypothetical protein				#VALUE!	NA		1	1
BVU_RS01440	BVU_RS01440	23318817	WP_007846934.1	418565	418762	-	198	65	hypothetical protein				#VALUE!	NA		1	1
BVU_0284	BVU_RS01445	5301253	WP_007843438.1	418809	419192	-	384	127	hypothetical protein				-8.18854	NA		-15.1886	0.274929
BVU_0285	BVU_RS01450	5301254	WP_011964690.1	419273	419656	-	384	127	radical SAM protein				#VALUE!	NA		1	1
BVU_0286	BVU_RS01455	5301255	WP_011964691.1	419754	420230	-	477	158	hypothetical protein				-4.49747	NA		-9.40819	0.473677
BVU_0287	BVU_RS01460	23318818	NA	420280	422176	+	1897	631.333	tetratricopeptide repeat protein				-2.46359	1.97732e-10		-2.44441	1.0908e-10
BVU_0289	BVU_RS01465	5301258	WP_011964694.1	422340	422753	+	414	137	DUF3244 domain-containing protein				-1.92892	0.649895		-1.85671	0.633274
BVU_RS01470	BVU_RS01470	23318819	WP_041174387.1	422789	423028	+	240	79	hypothetical protein				3.49372	NA		3.35737	0.336752
BVU_0290	BVU_RS01475	5301259	WP_011964695.1	423061	423975	+	915	304	hypothetical protein				2.42055	0.174984		2.41187	0.118548
BVU_0291	BVU_RS01480	5301260	WP_011964696.1	423972	426173	+	2202	733	peptidase domain-containing ABC transporter	H; R; P; V	Metabolism; Poorly characterized; Cellular processes and signaling		1.50975	0.40406		1.51445	0.36668
BVU_0292	BVU_RS01485	5301261	WP_005853027.1	426222	427367	+	1146	381	HlyD family efflux transporter periplasmic adaptor subunit				-1.39566	0.655799		-1.37645	0.655832
BVU_RS01490	BVU_RS01490	23318820	WP_041174388.1	427417	427620	+	204	67	hypothetical protein				1.06809	0.967282		1.05756	1
BVU_0293	BVU_RS01495	5301262	WP_080510680.1	427598	429109	+	1512	503	radical SAM protein	H; D	Metabolism; Cellular processes and signaling		1.13501	0.81092		1.13914	0.816486
BVU_0294	BVU_RS01500	5301263	WP_011964697.1	429102	429647	+	546	181	hypothetical protein				-1.1745	0.916437		-1.15605	0.930431
BVU_0295	BVU_RS21175	5301264	WP_074783508.1	429649	430272	-	624	207	outer membrane beta-barrel protein				1.0489	NA		1.05464	1
BVU_RS22485	BVU_RS22485	43837422	WP_171030611.1	430659	430820	-	162	53	hypothetical protein				-2.15463	0.281023		-2.1218	0.248008
BVU_0296	BVU_RS01510	5301265	WP_005845667.1	431050	433104	-	2055	684	RNA degradosome polyphosphate kinase				-1.12886	0.704826		-1.1192	0.738557
BVU_RS01515	BVU_RS01515	23318821	WP_005845668.1	433162	433659	+	498	165	metallophosphoesterase family protein				-1.35637	0.025255		-1.34542	0.0558999
BVU_0298	BVU_RS01520	5301267	WP_005845671.1	433708	434847	+	1140	379	dTDP-glucose 4%2C6-dehydratase	M	Cellular processes and signaling		-1.21227	0.0721928		-1.20328	0.13498
BVU_0299	BVU_RS01525	5301268	WP_011964700.1	435317	438409	+	3093	1030	TonB-dependent receptor				-1.70176	0.06237		-1.68876	0.0590336
BVU_0300	BVU_RS01530	5301269	WP_005845675.1	438422	440239	+	1818	605	RagB/SusD family nutrient uptake outer membrane protein				-2.04603	0.135241		-2.0293	0.117409
BVU_0301	BVU_RS01535	5301270	WP_011964701.1	440426	443656	-	3231	1076	DUF4981 domain-containing protein				2.24541	2.31138e-06		2.26078	8.14776e-06
BVU_0302	BVU_RS01540	5301271	WP_005845679.1	443712	445781	-	2070	689	glycoside hydrolase				-1.21907	0.652483		-1.20691	0.666877
BVU_0303	BVU_RS01545	5301272	WP_011964702.1	445813	447348	-	1536	511	RagB/SusD family nutrient uptake outer membrane protein				1.47347	0.68644		1.47068	0.641899
BVU_0304	BVU_RS01550	5301273	WP_011964703.1	447369	450785	-	3417	1138	TonB-dependent receptor				-1.11798	0.858504		-1.10837	0.889861
BVU_0305	BVU_RS01555	5301274	WP_005845685.1	450930	451916	-	987	328	FecR family protein				1.94545	0.0405515		1.95851	0.0325443
BVU_0306	BVU_RS01560	5301275	WP_005852999.1	452045	452626	-	582	193	RNA polymerase sigma-70 factor	K	Information storage and processing		-3.59076	9.52615e-08		-3.5551	1.49455e-07
BVU_0307	BVU_RS01565	5301276	WP_005845690.1	452666	454300	-	1635	544	ABC-F family ATP-binding cassette domain-containing protein	H; R; P	Metabolism; Poorly characterized		-2.22162	3.06582e-09		-2.20537	1.04285e-08
BVU_0308	BVU_RS01570	5301277	WP_005845692.1	454416	456086	-	1671	556	putative transporter	R	Poorly characterized		-2.23755	6.17362e-18		-2.2201	2.47791e-13
BVU_0309	BVU_RS01575	5301278	WP_005845694.1	456372	458282	+	1911	636	methylmalonyl-CoA mutase small subunit				1.08671	0.574758		1.0956	0.556641
BVU_0310	BVU_RS01580	5301279	WP_005845696.1	458292	460442	+	2151	716	methylmalonyl-CoA mutase	I	Metabolism		1.76514	1.33094e-09		1.77906	1.62785e-07
BVU_0311	BVU_RS01585	5301280	NA	460765	462256	-	1492	496.333	RagB/SusD family nutrient uptake outer membrane protein				1.28806	0.82161		1.29677	0.784822
BVU_0312	BVU_RS01590	5301281	NA	462270	464267	-	1998	665	SusC/RagA family TonB-linked outer membrane protein				-1.93392	0.365422		-1.90911	0.310414
BVU_0313	BVU_RS01595	5301282	WP_011964706.1	464489	464851	-	363	120	DUF1232 domain-containing protein				1.51773	0.114753		1.52754	0.108527
BVU_0314	BVU_RS01600	5301283	WP_011964707.1	464996	467320	-	2325	774	TonB-dependent receptor				1.89704	0.0188402		1.91068	0.0162409
BVU_0315	BVU_RS01605	5301284	WP_005845177.1	467476	468972	+	1497	498	HAMP domain-containing histidine kinase	T	Cellular processes and signaling		-10.4657	8.53523e-47		-10.371	1.52942e-44
BVU_0316	BVU_RS01610	5301285	WP_005845174.1	469091	470284	-	1194	397	mechanosensitive ion channel	M	Cellular processes and signaling		1.1237	0.444919		1.13251	0.462969
BVU_0317	BVU_RS01615	5301286	WP_005845172.1	470401	473517	-	3117	1038	multidrug efflux RND transporter permease subunit	V	Cellular processes and signaling		-1.26636	0.0972072		-1.25632	0.116882
BVU_0318	BVU_RS01620	5301287	WP_005852982.1	473522	474652	-	1131	376	efflux RND transporter periplasmic adaptor subunit	M; V	Cellular processes and signaling		1.06428	0.792703		1.07213	0.789044
BVU_0319	BVU_RS01625	5301288	WP_011964708.1	474707	476104	-	1398	465	TolC family protein	M	Cellular processes and signaling		1.07493	0.701142		1.08366	0.701139
BVU_0320	BVU_RS01630	5301289	WP_005845164.1	476236	476778	-	543	180	hypothetical protein				2.73804	2.51134e-36		2.75949	2.15974e-22
BVU_0321	BVU_RS01635	23318822	WP_005845162.1	476932	477753	-	822	273	signal peptidase I	U	Cellular processes and signaling		-29.3021	0.0696527		-52.8337	0.0115178
BVU_RS01640	BVU_RS01640	23318823	NA	477750	478328	-	579	192	hypothetical protein				-1.46504	0.69718		-1.43875	0.638728
BVU_0323	BVU_RS01645	5301292	WP_005840631.1	478325	479389	-	1065	354	hypothetical protein				-1.14806	0.756775		-1.13977	0.778217
BVU_0324	BVU_RS01650	5301293	WP_008670741.1	479468	479728	-	261	86	hypothetical protein				-2.59165	0.0919203		-2.55567	0.0767178
BVU_0325	BVU_RS01655	5301294	WP_005840635.1	480095	480988	+	894	297	electron transfer flavoprotein subunit beta/FixA family protein	C	Metabolism		-1.07339	0.484971		-1.06518	0.64478
BVU_0326	BVU_RS01660	5301295	WP_005840637.1	480994	482013	+	1020	339	electron transfer flavoprotein subunit alpha/FixB family protein	C	Metabolism		1.049	0.692261		1.05713	0.699646
BVU_0327	BVU_RS01665	5301296	WP_005840639.1	482049	482429	+	381	126	four helix bundle protein				-1.13197	0.37456		-1.12285	0.456569
BVU_0328	BVU_RS01670	5301297	WP_005840641.1	482471	484177	+	1707	568	acyl-CoA dehydrogenase family protein	I	Metabolism		1.42718	0.00180644		1.4383	0.00284476
BVU_0329	BVU_RS01675	5301298	WP_005840643.1	484636	485244	+	609	202	histidine decarboxylase				2.6529	1.54213e-10		2.67574	1.75024e-11
BVU_0330	BVU_RS01680	5301299	WP_005840645.1	485324	485734	-	411	136	PaaI family thioesterase	Q	Metabolism		1.28496	0.134324		1.29421	0.1525
BVU_0331	BVU_RS01685	5301300	WP_011964711.1	485762	486850	-	1089	362	DUF2027 domain-containing protein				1.06305	0.735432		1.07122	0.709367
BVU_0332	BVU_RS01690	5301301	WP_005852968.1	486915	488132	+	1218	405	S-adenosylmethionine:tRNA ribosyltransferase-isomerase	J	Information storage and processing		-1.68429	3.20309e-07		-1.67084	7.3606e-06
BVU_0333	BVU_RS01700	5301302	WP_005840651.1	488658	490655	+	1998	665	urocanate hydratase				2.4772	0.0122851		2.49212	0.00918564
BVU_0334	BVU_RS01705	5301303	WP_011964712.1	490738	491640	+	903	300	glutamate formimidoyltransferase				3.48754	0.00677037		3.50223	0.00511386
BVU_0335	BVU_RS01710	5301304	WP_005852962.1	491658	492044	+	387	128	GxxExxY protein				1.11967	0.767888		1.12592	0.764917
BVU_0336	BVU_RS01715	5301305	WP_011964713.1	492091	493335	+	1245	414	imidazolonepropionase	Q	Metabolism		3.13928	0.0306509		3.1447	0.0255105
BVU_0337	BVU_RS01720	5301306	WP_005840658.1	493356	493979	+	624	207	cyclodeaminase/cyclohydrolase family protein				1.03164	0.971236		1.04299	1
BVU_0338	BVU_RS01725	5301307	WP_005852958.1	494014	495510	+	1497	498	histidine ammonia-lyase	E	Metabolism		4.5759	0.138661		4.33745	0.0535195
BVU_0339	BVU_RS01730	5301308	WP_011964714.1	495629	496129	+	501	166	NUDIX domain-containing protein	V	Cellular processes and signaling		1.53463	0.00887734		1.54605	0.0145248
BVU_0340	BVU_RS01735	5301309	WP_011964715.1	496824	498239	+	1416	471	Gfo/Idh/MocA family oxidoreductase				-1.02834	0.866261		-1.02013	0.933301
BVU_0341	BVU_RS01740	5301310	WP_005842314.1	498363	498902	-	540	179	carbonic anhydrase	P	Metabolism		1.24032	0.478511		1.24874	0.462574
BVU_0342	BVU_RS01745	5301311	WP_005842319.1	499093	499677	-	585	194	Crp/Fnr family transcriptional regulator	T	Cellular processes and signaling		1.23216	0.417041		1.24123	0.397219
BVU_0343	BVU_RS01750	5301312	WP_008782062.1	499713	501065	-	1353	450	MATE family efflux transporter	V	Cellular processes and signaling		1.09871	0.744626		1.10649	0.738598
BVU_0345	BVU_RS01760	5301314	WP_005842327.1	501539	503176	-	1638	545	chaperonin GroEL	O	Cellular processes and signaling		6.07267	2.46934e-21		6.11757	1.37125e-20
BVU_0346	BVU_RS01765	5301315	WP_005842331.1	503218	503490	-	273	90	co-chaperone GroES	O	Cellular processes and signaling		4.51226	1.30677e-18		4.54619	8.04148e-19
BVU_0347	BVU_RS01770	5301316	WP_022508245.1	503871	505337	+	1467	488	4Fe-4S dicluster domain-containing protein	C; F	Metabolism		-3.52678	7.7864e-16		-3.49818	1.4965e-16
BVU_0348	BVU_RS01775	5301317	WP_005842336.1	505346	506380	+	1035	344	[FeFe] hydrogenase H-cluster radical SAM maturase HydE	H	Metabolism		-4.02833	1.20398e-16		-3.99455	6.2352e-17
BVU_0349	BVU_RS01780	5301318	WP_005842339.1	506393	507811	+	1419	472	[FeFe] hydrogenase H-cluster radical SAM maturase HydG	H	Metabolism		-3.11823	1.04152e-16		-3.09373	2.27461e-15
BVU_0350	BVU_RS01785	5301319	WP_011964717.1	507875	509065	+	1191	396	[FeFe] hydrogenase H-cluster maturation GTPase HydF	R	Poorly characterized		-3.52197	7.7017e-16		-3.49323	3.04578e-14
BVU_0351	BVU_RS01790	5301320	WP_005842343.1	509645	511009	-	1365	454	histidine--tRNA ligase	J	Information storage and processing		-1.22697	0.0744041		-1.21799	0.123452
BVU_0352	BVU_RS01795	5301321	NA	511168	511467	-	300	99	substrate-binding domain-containing protein				-2.26588	0.0104501		-2.24472	0.00827781
BVU_0353	BVU_RS01800	5301322	WP_011964719.1	511504	512508	-	1005	334	transposase				-1.66763	0.0423014		-1.65413	0.0391501
BVU_RS01805	BVU_RS01805	23318825	WP_005645980.1	512519	512869	-	351	116	transposase family protein				-1.82995	0.01621		-1.8138	0.016802
BVU_0354	BVU_RS01810	23318826	NA	512931	513488	-	558	185	substrate-binding domain-containing protein				-4.39875	0.0482553		-4.3064	0.0411453
BVU_0355	BVU_RS01815	5301324	WP_005842348.1	513496	514512	-	1017	338	membrane protein				-2.18505	0.122855		-2.16149	0.106675
BVU_0356	BVU_RS01820	5301325	WP_005842349.1	514525	515949	-	1425	474	fucose isomerase				-2.88876	0.0237038		-2.85298	0.016297
BVU_0357	BVU_RS01825	5301326	WP_005842351.1	515983	517479	-	1497	498	glycerol kinase GlpK	C; G	Metabolism		-1.82491	0.0140307		-1.81112	0.0166267
BVU_0358	BVU_RS01830	5301327	WP_005842354.1	517505	518443	-	939	312	transketolase				-2.41077	0.000225753		-2.38764	0.000285586
BVU_0359	BVU_RS01835	5301328	WP_011964721.1	518433	519278	-	846	281	transketolase	G	Metabolism		-5.21204	1.53217e-13		-5.1623	1.23238e-13
BVU_0360	BVU_RS01840	5301329	WP_005842359.1	519622	520377	-	756	251	DeoR/GlpR transcriptional regulator	G; K	Information storage and processing; Metabolism		-1.64843	0.000411016		-1.63552	0.0010884
BVU_0361	BVU_RS01845	5301330	WP_005842361.1	520389	521003	-	615	204	3%2C4-dihydroxy-2-butanone-4-phosphate synthase	H	Metabolism		-4.05039	1.15983e-31		-4.01752	1.37361e-28
BVU_0362	BVU_RS01850	5301331	WP_011964722.1	521125	522729	-	1605	534	DUF5060 domain-containing protein				-1.81697	0.299282		-1.79008	0.27217
BVU_0363	BVU_RS01855	5301332	WP_011964723.1	522894	527216	-	4323	1440	response regulator	T; K	Information storage and processing; Cellular processes and signaling		-1.06506	0.803585		-1.05592	0.848849
BVU_0364	BVU_RS01860	5301333	WP_011964724.1	527392	529089	-	1698	565	RagB/SusD family nutrient uptake outer membrane protein				-2.55809	0.117562		-2.52439	0.102773
BVU_0365	BVU_RS01865	5301334	WP_011964725.1	529109	532378	-	3270	1089	TonB-dependent receptor				-3.55622	0.0423699		-3.48505	0.0313121
BVU_0366	BVU_RS01870	5301335	WP_011964726.1	532407	533393	-	987	328	FecR domain-containing protein				-16.1281	5.3088e-05		-15.1334	5.22957e-06
BVU_0367	BVU_RS01875	5301336	WP_008667655.1	533458	534060	-	603	200	RNA polymerase sigma-70 factor	K	Information storage and processing		1.59933	NA		1.57612	0.792628
BVU_0368	BVU_RS01880	5301337	WP_011964727.1	534063	535313	-	1251	416	glycoside hydrolase family 37				-4.24855	0.00266749		-4.18704	0.00134664
BVU_0369	BVU_RS01885	5301338	WP_011964728.1	535417	537030	-	1614	537	IS66-like element ISBvu4 family transposase	X	Mobile		-1.33043	0.0555137		-1.31975	0.0801757
BVU_0370	BVU_RS01890	5301339	WP_008671451.1	537099	537608	-	510	169	IS66 family insertion sequence element accessory protein TnpB				-2.13751	0.379692		-2.09502	0.332628
BVU_RS22115	BVU_RS22115	40920422	WP_105093527.1	537621	537824	-	204	67	hypothetical protein				-1.44885	0.636245		-1.42914	0.645772
BVU_0371	BVU_RS01895	5301340	WP_005842367.1	537984	538664	-	681	226	zinc metallopeptidase				4.92254	1.04343e-70		4.95973	6.30892e-48
BVU_0372	BVU_RS01900	5301341	WP_005842369.1	538876	539778	+	903	300	AraC family transcriptional regulator	K	Information storage and processing		1.86921	5.93616e-07		1.88272	3.46786e-06
BVU_0373	BVU_RS01905	5301342	WP_005842371.1	539882	540793	-	912	303	nucleotidyltransferase				-1.27254	0.0385707		-1.26249	0.0778932
BVU_0374	BVU_RS01910	5301343	WP_008667658.1	540928	543285	-	2358	785	BamA/TamA family outer membrane protein				-1.10134	0.614302		-1.09157	0.646822
BVU_0375	BVU_RS01915	5301344	WP_011964730.1	543282	547931	-	4650	1549	translocation/assembly module TamB domain-containing protein				-1.05063	0.702447		-1.04229	0.793067
BVU_0377	BVU_RS01920	5301346	WP_005840090.1	548642	549487	+	846	281	peptidylprolyl isomerase	O	Cellular processes and signaling		-1.27992	0.0886562		-1.26914	0.102938
BVU_0378	BVU_RS01925	5301347	WP_008667661.1	549500	550744	+	1245	414	insulinase family protein	R	Poorly characterized		1.17073	0.170009		1.18023	0.198311
BVU_0379	BVU_RS01930	5301348	WP_008667662.1	550838	552148	+	1311	436	MATE family efflux transporter	V	Cellular processes and signaling		-1.22294	0.184271		-1.21292	0.221058
BVU_0380	BVU_RS01935	5301349	WP_008667667.1	552162	554729	+	2568	855	response regulator	T	Cellular processes and signaling		-1.42021	0.00103526		-1.40871	0.003537
BVU_0381	BVU_RS01940	5301350	WP_005852895.1	554831	556213	+	1383	460	sigma-54-dependent Fis family transcriptional regulator	T; K	Information storage and processing; Cellular processes and signaling		-1.18221	0.089001		-1.17318	0.192727
BVU_0382	BVU_RS01945	5301351	WP_008667669.1	556498	556803	+	306	101	hypothetical protein				17.2803	3.36997e-90		17.3934	1.22429e-78
BVU_0383	BVU_RS01950	5301352	WP_005840104.1	556868	557539	-	672	223	RNA pseudouridine synthase	J	Information storage and processing		1.60837	0.00162545		1.62011	0.000905036
BVU_0384	BVU_RS01955	5301353	WP_005840106.1	557541	558287	-	747	248	3-oxoacyl-[acyl-carrier-protein] reductase	I	Metabolism		1.7621	0.000122077		1.77468	9.07425e-05
BVU_0385	BVU_RS01960	5301354	WP_005840108.1	558319	558918	-	600	199	TetR/AcrR family transcriptional regulator	K	Information storage and processing		-1.3122	0.0555446		-1.30176	0.064022
BVU_0387	BVU_RS01970	5301356	WP_005840110.1	559546	560136	+	591	196	RNA polymerase sigma-70 factor	K	Information storage and processing		-4.01455	3.24237e-05		-3.96313	1.67269e-05
BVU_0388	BVU_RS01975	5301357	WP_005852890.1	560191	561126	+	936	311	FecR family protein				-3.85798	1.77542e-07		-3.82361	9.91161e-08
BVU_0389	BVU_RS01980	5301358	WP_011964733.1	561279	564632	+	3354	1117	TonB-dependent receptor				-3.19075	0.000981498		-3.15212	0.000547269
BVU_0390	BVU_RS01985	5301359	WP_011964734.1	564646	566187	+	1542	513	RagB/SusD family nutrient uptake outer membrane protein				-4.10914	0.163635		-3.9847	0.125607
BVU_0391	BVU_RS01990	5301360	WP_011964735.1	566286	568733	+	2448	815	DUF4982 domain-containing protein				-1.34439	0.160343		-1.33453	0.188199
BVU_0392	BVU_RS01995	5301361	WP_011964736.1	568730	570811	+	2082	693	family 20 glycosylhydrolase				-1.0316	0.88179		-1.02349	0.938787
BVU_0393	BVU_RS02000	5301362	WP_041174389.1	570874	573552	+	2679	892	beta-galactosidase				-1.05222	0.834723		-1.0433	0.876875
BVU_0394	BVU_RS02005	5301363	WP_032937921.1	573667	575265	+	1599	532	arylsulfatase	P	Metabolism		-1.08828	0.782649		-1.07965	0.836042
BVU_0395	BVU_RS02010	5301364	WP_005852876.1	575547	577097	+	1551	516	DUF1566 domain-containing protein				-1.2243	0.130095		-1.21449	0.165175
BVU_0396	BVU_RS02020	23318828	NA	577358	577694	+	337	111.333	NAD(P)H-dependent oxidoreductase subunit E				-1.48388	0.671836		-1.46181	0.66283
BVU_0398	BVU_RS02030	5301367	WP_011964739.1	578142	579446	-	1305	434	DEAD/DEAH box helicase	L	Information storage and processing		-1.1583	0.187517		-1.1492	0.292418
BVU_0399	BVU_RS02040	5301368	NA	579872	580386	-	515	170.667	hypothetical protein				-1.36739	0.59962		-1.35335	0.605724
BVU_0400	BVU_RS02045	5301369	WP_011964741.1	580406	582862	-	2457	818	PQQ-binding-like beta-propeller repeat protein	M; T	Cellular processes and signaling		-2.86832	1.77784e-06		-2.84707	1.7653e-06
BVU_0401	BVU_RS02050	5301370	WP_005840141.1	582890	583828	-	939	312	endonuclease/exonuclease/phosphatase family protein				-2.8164	2.08251e-05		-2.79051	2.57009e-05
BVU_0402	BVU_RS02055	5301371	WP_005840143.1	583974	584924	+	951	316	cysteine synthase A	E	Metabolism		1.5611	2.46795e-06		1.57353	5.65206e-05
BVU_0403	BVU_RS02060	5301372	WP_005840146.1	584931	585995	+	1065	354	tRNA 2-thiouridine(34) synthase MnmA	J	Information storage and processing		1.05987	0.540408		1.06806	0.626231
BVU_0404	BVU_RS02065	5301373	WP_008667703.1	585992	586636	-	645	214	response regulator transcription factor	T; K	Information storage and processing; Cellular processes and signaling		1.07001	0.53607		1.07841	0.582584
BVU_0408	BVU_RS02085	5301377	WP_005840166.1	587232	588326	-	1095	364	tryptophan--tRNA ligase	J	Information storage and processing		1.00661	0.955622		1.01453	0.93958
BVU_0409	BVU_RS02090	5301378	WP_005840169.1	588430	589221	+	792	263	hypothetical protein				2.80465	1.00243e-18		2.82734	3.2267e-17
BVU_0410	BVU_RS02095	5301379	WP_005840171.1	589476	592697	+	3222	1073	carbamoyl-phosphate synthase (glutamine-hydrolyzing) large subunit	E; F	Metabolism		1.34549	0.00545601		1.35552	0.0121852
BVU_0411	BVU_RS02100	5301380	WP_008667711.1	592763	595567	-	2805	934	TonB-dependent receptor				3.52245	3.81377e-13		3.5468	1.50428e-13
BVU_0412	BVU_RS02105	5301381	WP_005840175.1	595588	596088	-	501	166	TlpA family protein disulfide reductase	O	Cellular processes and signaling		3.98936	1.682e-20		4.01751	6.23655e-20
BVU_0413	BVU_RS02110	5301382	WP_005840177.1	596176	596943	+	768	255	peroxide stress protein YaaA				-1.55286	0.0333697		-1.53941	0.0418169
BVU_0414	BVU_RS02115	5301383	WP_005852854.1	597050	598249	+	1200	399	OmpA family protein	M	Cellular processes and signaling		1.32383	0.0441472		1.33448	0.0375106
BVU_0415	BVU_RS02120	5301384	WP_005852853.1	598327	599433	-	1107	368	sulfotransferase				2.24653	3.30003e-09		2.26254	2.60838e-09
BVU_0416	BVU_RS02125	5301385	WP_008667718.1	599461	600918	-	1458	485	sulfate adenylyltransferase subunit CysN	P	Metabolism		1.82219	7.14133e-05		1.83565	2.69624e-05
BVU_0417	BVU_RS02130	5301386	WP_005840186.1	600955	601866	-	912	303	sulfate adenylyltransferase subunit CysD	E; H	Metabolism		1.51943	4.46351e-05		1.53144	0.000243252
BVU_0418	BVU_RS02135	5301387	WP_005840188.1	601878	602492	-	615	204	adenylyl-sulfate kinase	P	Metabolism		1.19779	0.186108		1.20646	0.201362
BVU_0419	BVU_RS02140	5301388	WP_032935137.1	602522	604075	-	1554	517	SLC13/DASS family transporter	G	Metabolism		1.54687	0.000253862		1.5581	0.000267214
BVU_0420	BVU_RS02145	5301389	WP_005852847.1	604091	604900	-	810	269	3'(2')%2C5'-bisphosphate nucleotidase CysQ				1.24912	0.0598878		1.25826	0.0713404
BVU_0421	BVU_RS02150	5301390	WP_005840194.1	604915	606123	-	1209	402	BamA/TamA family outer membrane protein				1.35763	0.00671384		1.36749	0.00974127
BVU_0422	BVU_RS02155	5301391	WP_005840196.1	606352	608220	-	1869	622	DNA mismatch repair endonuclease MutL	L	Information storage and processing		1.37229	0.0143904		1.38244	0.0149507
BVU_0423	BVU_RS02160	5301392	WP_005840198.1	608242	608538	-	297	98	hypothetical protein				1.51442	0.0266678		1.52544	0.018003
BVU_0424	BVU_RS02165	5301393	WP_005840200.1	608541	610208	-	1668	555	hypothetical protein				1.51755	0.000422481		1.52878	0.000566142
BVU_0425	BVU_RS02170	5301394	WP_005840202.1	610226	611584	-	1359	452	peptidylprolyl isomerase	O	Cellular processes and signaling		1.9616	2.35007e-11		1.97621	1.78123e-09
BVU_0426	BVU_RS02175	5301395	WP_005852843.1	611589	612461	-	873	290	peptidyl-prolyl cis-trans isomerase				1.28321	0.0524107		1.29263	0.0497032
BVU_0427	BVU_RS02180	5301396	WP_005852841.1	612498	613835	-	1338	445	peptidylprolyl isomerase	O	Cellular processes and signaling		-1.4532	5.41349e-05		-1.44159	0.0011547
BVU_0428	BVU_RS02185	5301397	WP_005840208.1	613848	615323	-	1476	491	IMP dehydrogenase	F; T	Metabolism; Cellular processes and signaling		-1.60223	3.17942e-07		-1.58989	3.34711e-05
BVU_0429	BVU_RS02195	5301398	WP_005852837.1	615575	616009	+	435	144	hypothetical protein				-1.23701	0.618862		-1.22541	0.624211
BVU_0430	BVU_RS02200	23318832	NA	616130	616816	-	687	228	DUF3874 domain-containing protein				2.67104	0.334783		2.62007	0.278315
BVU_0431	BVU_RS02205	5301400	WP_011964745.1	616885	618561	+	1677	558	recombinase family protein	L	Information storage and processing		1.18422	0.529359		1.19204	0.519542
BVU_0432	BVU_RS02210	5301401	WP_011964746.1	618621	619637	+	1017	338	hypothetical protein				1.01781	0.960554		1.02488	0.966662
BVU_0433	BVU_RS02215	5301402	WP_105093526.1	619857	620762	+	906	301	hypothetical protein				1.65855	0.713619		1.67719	0.697694
BVU_0434	BVU_RS02220	5301403	WP_011964748.1	620779	621099	+	321	106	hypothetical protein				2.21066	0.557283		2.12322	0.439504
BVU_0435	BVU_RS02225	5301404	WP_011964749.1	621096	621542	+	447	148	hypothetical protein				4.26194	NA		3.98898	0.332628
BVU_RS02230	BVU_RS02230	23318833	WP_005837375.1	622046	622228	+	183	60	hypothetical protein				#VALUE!	NA		1	1
BVU_RS21195	BVU_RS21195	31479265	WP_008770063.1	622534	622719	+	186	61	hypothetical protein				#VALUE!	NA		1	1
BVU_0436	BVU_RS02235	5301405	WP_105093525.1	622682	623587	+	906	301	winged helix-turn-helix transcriptional regulator				-5.78971	NA		-5.00714	0.182567
BVU_0437	BVU_RS02240	5301406	WP_011964751.1	623789	624805	+	1017	338	DUF3871 family protein				1.24499	0.67734		1.2554	0.661116
BVU_0438	BVU_RS02245	5301407	WP_011964752.1	625115	625702	+	588	195	tyrosine-type recombinase/integrase	X; L	Information storage and processing; Mobile		1.97677	0.684308		1.96242	0.658511
BVU_0439	BVU_RS02250	5301408	WP_041174507.1	626410	627162	+	753	250	hypothetical protein				-6.92452	0.0105174		-6.57005	0.00145778
BVU_0440	BVU_RS02255	5301409	WP_011964754.1	627213	628013	+	801	266	DUF4595 domain-containing protein				1.10597	0.875561		1.11294	0.878663
BVU_0441	BVU_RS02260	5301410	NA	628339	629754	-	1416	471	helicase				-1.15228	0.584983		-1.14179	0.602661
BVU_RS22120	BVU_RS22120	40920423	WP_016271405.1	630074	630295	-	222	73	hypothetical protein				-4.78653	5.10651e-06		-4.7207	1.88353e-06
BVU_0442	BVU_RS02265	5301411	WP_005840213.1	630432	632612	-	2181	726	DNA helicase RecQ	L	Information storage and processing		1.98334	2.27765e-12		1.99798	6.67741e-10
BVU_0443	BVU_RS02270	5301412	WP_005840215.1	632770	634020	-	1251	416	ATP-dependent Clp protease ATP-binding subunit ClpX	O; D; M; T	Cellular processes and signaling		2.67211	6.93422e-13		2.6912	2.41223e-13
BVU_0444	BVU_RS02275	5301413	WP_005840217.1	634144	634815	-	672	223	ATP-dependent Clp endopeptidase proteolytic subunit ClpP	O	Cellular processes and signaling		2.14019	4.35682e-10		2.15622	6.35778e-10
BVU_0445	BVU_RS02280	5301414	WP_005840219.1	634996	636351	-	1356	451	trigger factor				1.07178	0.676463		1.07955	0.6515
BVU_0446	BVU_RS02285	5301415	WP_005840220.1	636733	636978	+	246	81	RNA-binding protein	J	Information storage and processing		1.73504	4.56714e-05		1.74837	3.97575e-05
BVU_0447	BVU_RS02290	5301416	WP_005852797.1	637055	637876	-	822	273	LPS export ABC transporter ATP-binding protein	E; H; R; P; M; V	Metabolism; Poorly characterized; Cellular processes and signaling		2.25369	4.68268e-12		2.27098	1.05656e-11
BVU_0448	BVU_RS02295	5301417	WP_032935144.1	638005	638748	+	744	247	ABC transporter permease				1.18544	0.190557		1.19453	0.208405
BVU_0449	BVU_RS02300	5301418	WP_005840227.1	638745	639509	+	765	254	ABC transporter ATP-binding protein	E; H; R; P; M; V	Metabolism; Poorly characterized; Cellular processes and signaling		-1.7857	4.00546e-05		-1.77158	4.63628e-05
BVU_0450	BVU_RS02305	5301419	WP_005840228.1	639588	640901	-	1314	437	ribosome biogenesis GTPase Der	J	Information storage and processing		-1.29259	0.00685539		-1.28294	0.0337837
BVU_0451	BVU_RS02310	5301420	WP_005840230.1	640935	641816	-	882	293	GTPase Era	J	Information storage and processing		1.12519	0.392046		1.13378	0.388477
BVU_0452	BVU_RS02315	5301421	WP_008655190.1	641899	642903	-	1005	334	ketoacyl-ACP synthase III	I	Metabolism		1.04599	0.676669		1.05381	0.710923
BVU_RS21200	BVU_RS21200	31479266	WP_002562387.1	643008	643193	-	186	61	50S ribosomal protein L32	J	Information storage and processing		-1.47293	0.000616179		-1.46136	0.00194166
BVU_0453	BVU_RS02320	5301422	WP_080510721.1	643205	643738	-	534	177	DUF177 domain-containing protein				1.22589	0.341927		1.23497	0.289892
BVU_RS02355	BVU_RS02355	23318836	WP_005840821.1	650556	650804	+	249	82	2TM domain-containing protein				4.1227	0.194072		4.01014	0.132059
BVU_0460	BVU_RS02360	23318837	WP_005840819.1	650834	651421	+	588	195	hypothetical protein				1.25612	0.631355		1.26347	0.620964
BVU_0461	BVU_RS02365	5301430	WP_005840816.1	651432	651722	+	291	96	transcriptional regulator	K	Information storage and processing		-1.19272	0.366681		-1.18329	0.427916
BVU_0462	BVU_RS02370	5301431	WP_005840814.1	651966	652967	+	1002	333	malate dehydrogenase				3.08073	2.44307e-11		3.10492	2.70952e-12
BVU_0463	BVU_RS02375	5301432	WP_005840811.1	653045	655120	+	2076	691	DNA primase	L	Information storage and processing		1.28784	0.0171775		1.29764	0.0304918
BVU_0464	BVU_RS02380	5301433	WP_005840808.1	655133	655726	-	594	197	GTP cyclohydrolase I FolE	H	Metabolism		1.17046	0.224983		1.17875	0.232843
BVU_0465	BVU_RS02385	5301434	WP_005840806.1	655731	656189	-	459	152	SPOR domain-containing protein				1.09771	0.515111		1.10623	0.510638
BVU_RS22130	BVU_RS22130	40920425	NA	656295	658382	-	2088	695	triose-phosphate isomerase				2.25841	6.28271e-08		2.27439	2.75185e-08
BVU_0468	BVU_RS02400	5301437	WP_005840798.1	658372	658914	-	543	180	DUF1599 domain-containing protein				1.57563	0.0161775		1.58728	0.00976207
BVU_0469	BVU_RS02405	5301438	WP_005840796.1	659028	659918	-	891	296	peptidoglycan DD-metalloendopeptidase family protein	M	Cellular processes and signaling		2.77586	9.41399e-17		2.79733	5.85015e-16
BVU_0470	BVU_RS02410	5301439	WP_005840793.1	659941	660405	-	465	154	nucleoside-diphosphate kinase	F	Metabolism		1.90879	1.83269e-11		1.92322	5.54989e-09
BVU_0471	BVU_RS02415	5301440	WP_005840791.1	660626	662722	-	2097	698	ATP-dependent DNA helicase RecG	L	Information storage and processing		1.68974	1.31647e-09		1.70251	5.93633e-07
BVU_0472	BVU_RS02420	5301441	WP_005840789.1	662724	663383	-	660	219	2-C-methyl-D-erythritol 4-phosphate cytidylyltransferase	I	Metabolism		1.7729	2.53426e-05		1.78589	1.77605e-05
BVU_0473	BVU_RS02425	5301442	WP_005840787.1	663380	663931	-	552	183	DJ-1/PfpI family protein	V	Cellular processes and signaling		1.78179	6.91527e-05		1.79571	3.01057e-05
BVU_0474	BVU_RS02430	5301443	WP_005840785.1	663935	664828	-	894	297	TonB family protein				1.46267	0.000544606		1.47448	0.00103208
BVU_0475	BVU_RS02435	5301444	WP_008781468.1	664838	665257	-	420	139	biopolymer transporter ExbD	U	Cellular processes and signaling		1.46157	0.000845583		1.47292	0.00177448
BVU_0476	BVU_RS02440	5301445	WP_005840779.1	665264	665980	-	717	238	MotA/TolQ/ExbB proton channel family protein	U	Cellular processes and signaling		1.58303	3.9377e-09		1.59531	1.00691e-05
BVU_0477	BVU_RS02445	5301446	WP_005840777.1	665977	666693	-	717	238	pyridoxine 5'-phosphate synthase				1.68271	1.30133e-05		1.69707	2.95493e-05
BVU_0478	BVU_RS02450	5301447	WP_005840775.1	666812	667684	+	873	290	NAD kinase	H	Metabolism		-1.86034	1.82308e-05		-1.84475	3.51278e-05
BVU_0479	BVU_RS02455	5301448	WP_005840773.1	667856	669166	+	1311	436	acyloxyacyl hydrolase				-1.09967	0.751673		-1.08998	0.783132
BVU_0480	BVU_RS22350	43500063	WP_011964761.1	669422	669772	-	351	116	hypothetical protein				-6.01732	0.136411		-5.40247	0.0529256
BVU_0481	BVU_RS02465	5301450	WP_011964762.1	669808	670212	+	405	134	hypothetical protein				-1.36302	0.390177		-1.35397	0.384571
BVU_0482	BVU_RS02470	5301451	WP_011964763.1	670200	670550	+	351	116	IS66 family insertion sequence element accessory protein TnpB				-1.73948	0.233348		-1.72264	0.215572
BVU_0483	BVU_RS02475	5301452	WP_011964764.1	670637	672202	+	1566	521	IS66 family transposase				-1.28442	0.0392776		-1.27454	0.0706528
BVU_0485	BVU_RS02485	5301454	WP_005840770.1	672667	673119	-	453	150	hypothetical protein				-1.27291	0.507248		-1.26139	0.521999
BVU_0486	BVU_RS02490	5301455	WP_011964766.1	673168	676251	-	3084	1027	AAA family ATPase	L	Information storage and processing		-1.02516	0.847538		-1.0172	0.927306
BVU_0487	BVU_RS02495	5301456	WP_011964767.1	676248	677450	-	1203	400	exonuclease SbcCD subunit D C-terminal domain-containing protein	T; L	Information storage and processing; Cellular processes and signaling		-1.19998	0.274238		-1.18981	0.302948
BVU_0488	BVU_RS02500	5301457	WP_005850911.1	677622	677897	+	276	91	hypothetical protein				1.78579	2.41343e-06		1.79925	1.84513e-05
BVU_0489	BVU_RS02505	5301458	WP_005840761.1	677887	678228	+	342	113	type II toxin-antitoxin system RelE/ParE family toxin				1.87101	0.000600572		1.88611	0.00079407
BVU_0490	BVU_RS02510	5301459	WP_011964768.1	678281	680632	-	2352	783	glycoside hydrolase family 127 protein				1.49131	0.0050842		1.50285	0.0101492
BVU_0491	BVU_RS02515	5301460	WP_011964769.1	680686	683145	-	2460	819	DUF5110 domain-containing protein				-1.01128	0.980139		-1.00576	1
BVU_0492	BVU_RS02520	5301461	WP_005850903.1	683215	684849	-	1635	544	RagB/SusD family nutrient uptake outer membrane protein				-1.21708	0.850121		-1.20835	0.87142
BVU_0493	BVU_RS02525	5301462	WP_005850901.1	684871	687819	-	2949	982	TonB-dependent receptor				-2.1083	0.204491		-2.07624	0.192276
BVU_0494	BVU_RS02530	5301463	WP_041174393.1	688030	690870	-	2841	946	helix-turn-helix domain-containing protein	K	Information storage and processing		-6.77166	1.90742e-66		-6.71516	2.14363e-50
BVU_0495	BVU_RS02535	5301464	WP_011964771.1	691058	693406	-	2349	782	beta-galactosidase				-1.94486	0.00414504		-1.92768	0.00561312
BVU_0496	BVU_RS02540	5301465	WP_011964772.1	693423	695921	-	2499	832	carbohydrate binding domain-containing protein				-2.98422	6.63721e-05		-2.95182	5.19946e-05
BVU_0497	BVU_RS02545	5301466	WP_011964773.1	695949	697892	-	1944	647	family 43 glycosylhydrolase				-2.50998	0.00623415		-2.48985	0.00487235
BVU_0498	BVU_RS02550	5301467	WP_005840744.1	698086	699594	-	1509	502	beta-glycosidase				1.7211	0.345404		1.71997	0.30167
BVU_0499	BVU_RS02555	5301468	WP_011964774.1	699700	701442	-	1743	580	RagB/SusD family nutrient uptake outer membrane protein				2.17852	0.284315		2.17803	0.26172
BVU_0500	BVU_RS02560	5301469	WP_011964775.1	701455	704733	-	3279	1092	SusC/RagA family TonB-linked outer membrane protein	P	Metabolism		1.02748	0.9614		1.03268	0.980255
BVU_0501	BVU_RS02565	5301470	WP_005840736.1	704884	705828	-	945	314	FecR domain-containing protein				-1.53252	0.160769		-1.52	0.162844
BVU_0502	BVU_RS02570	5301471	WP_011964776.1	705902	706462	-	561	186	RNA polymerase sigma-70 factor	K	Information storage and processing		-1.81816	0.00200699		-1.8018	0.00165409
BVU_0503	BVU_RS02575	5301472	NA	706666	709180	+	2515	837.333	helix-turn-helix domain-containing protein				-1.44501	0.0185002		-1.43352	0.0321286
BVU_0505	BVU_RS02580	5301474	WP_041174394.1	709692	712763	+	3072	1023	TonB-dependent receptor	P	Metabolism		-3.4457	5.86473e-14		-3.4176	5.05936e-14
BVU_0506	BVU_RS02585	5301475	WP_011964779.1	712776	714329	+	1554	517	RagB/SusD family nutrient uptake outer membrane protein				-2.26942	0.0126344		-2.24403	0.00982793
BVU_0507	BVU_RS02590	5301476	WP_011964780.1	714449	715450	-	1002	333	family 43 glycosylhydrolase				1.31215	0.365422		1.32165	0.346991
BVU_0508	BVU_RS02595	5301477	WP_011964781.1	715775	716917	-	1143	380	family 43 glycosylhydrolase				-1.56196	0.674255		-1.54889	0.674831
BVU_0509	BVU_RS02600	5301478	WP_011964782.1	716942	719398	-	2457	818	family 43 glycosylhydrolase				-1.60674	0.205715		-1.5931	0.201362
BVU_0510	BVU_RS02605	5301479	WP_011964783.1	719683	721374	-	1692	563	RagB/SusD family nutrient uptake outer membrane protein				-1.90492	0.61794		-1.8905	0.576269
BVU_0511	BVU_RS02610	5301480	WP_011964784.1	721388	724489	-	3102	1033	TonB-dependent receptor	P	Metabolism		-1.37455	0.830835		-1.34944	0.864142
BVU_0512	BVU_RS02615	5301481	WP_011964785.1	724801	728823	+	4023	1340	response regulator	T; K	Information storage and processing; Cellular processes and signaling		-2.18275	0.000128493		-2.16407	0.000107156
BVU_0513	BVU_RS02620	5301482	WP_005840707.1	729032	730072	-	1041	346	DUF3810 domain-containing protein				1.26465	0.0851775		1.27493	0.0819172
BVU_0514	BVU_RS02625	5301483	WP_032938105.1	730214	732529	-	2316	771	DUF2264 domain-containing protein				-1.66303	0.14119		-1.64457	0.132145
BVU_0515	BVU_RS02630	5301484	WP_005840703.1	732621	733895	-	1275	424	BNR-4 repeat-containing protein				-1.48209	0.465148		-1.46969	0.462574
BVU_0516	BVU_RS02635	5301485	WP_005840702.1	734318	735616	-	1299	432	UDP-N-acetylmuramoyl-tripeptide--D-alanyl-D-alanine ligase	M	Cellular processes and signaling		-1.24982	0.0553298		-1.23974	0.0966341
BVU_0517	BVU_RS02640	5301486	WP_005840700.1	735735	736592	+	858	285	dihydropteroate synthase	H	Metabolism		-1.27287	0.11536		-1.26213	0.132603
BVU_0518	BVU_RS02645	5301487	WP_005840698.1	736624	737388	+	765	254	diadenylate cyclase CdaA	T	Cellular processes and signaling		-1.03597	0.850684		-1.02857	0.91032
BVU_0519	BVU_RS02650	5301488	WP_005850864.1	737466	738476	-	1011	336	GNAT family N-acetyltransferase				1.6576	1.83212e-05		1.67021	4.9738e-05
BVU_0520	BVU_RS02655	5301489	WP_008667451.1	738460	739362	-	903	300	DUF2156 domain-containing protein				1.63887	6.6631e-05		1.65206	0.000104693
BVU_0521	BVU_RS02660	5301490	WP_005840694.1	739586	740281	-	696	231	LrgB family protein	M	Cellular processes and signaling		2.61386	1.67232e-10		2.63296	4.7635e-11
BVU_0522	BVU_RS02665	5301491	WP_005840692.1	740262	740615	-	354	117	CidA/LrgA family protein	R	Poorly characterized		1.96519	8.28344e-09		1.98089	5.28506e-08
BVU_0523	BVU_RS02670	5301492	WP_005840690.1	740818	741831	+	1014	337	phosphate acetyltransferase	C	Metabolism		-1.29941	0.014813		-1.28921	0.0391501
BVU_0524	BVU_RS02675	5301493	WP_005840688.1	741857	743053	+	1197	398	acetate kinase	C	Metabolism		1.06119	0.721109		1.06912	0.693189
BVU_0525	BVU_RS02680	5301494	WP_005840686.1	743119	743886	-	768	255	UDP-2%2C3-diacylglucosamine diphosphatase				-1.21398	0.253742		-1.20514	0.265036
BVU_0526	BVU_RS02685	5301495	WP_005840684.1	744018	744338	-	321	106	DUF59 domain-containing protein	O	Cellular processes and signaling		-1.00502	0.980139		1.00267	1
BVU_0527	BVU_RS02690	5301496	WP_011964786.1	744375	745064	-	690	229	DNA repair protein RadC	L	Information storage and processing		1.11329	0.538295		1.12207	0.557212
BVU_0528	BVU_RS02695	5301497	WP_008667461.1	745138	746127	-	990	329	glycosyltransferase	M; N	Cellular processes and signaling		-1.0091	0.95849		-1.00185	1
BVU_0529	BVU_RS02700	5301498	WP_005840678.1	746229	746795	-	567	188	elongation factor P	J	Information storage and processing		1.08131	0.626593		1.08888	0.609186
BVU_0530	BVU_RS21215	31479269	WP_005840676.1	746998	747153	+	156	51	50S ribosomal protein L34	J	Information storage and processing		-1.50101	0.000467892		-1.48943	0.00116248
BVU_0531	BVU_RS02705	5301500	WP_005850852.1	747332	748567	-	1236	411	anaerobic sulfatase-maturation protein	H; O; D	Metabolism; Cellular processes and signaling		-1.49566	0.00268189		-1.48414	0.00716634
BVU_0532	BVU_RS02710	5301501	WP_011964787.1	748761	749906	-	1146	381	ATPase				-4.47779	4.24374e-07		-4.42263	2.63122e-07
BVU_0533	BVU_RS02715	5301502	WP_005840261.1	750145	750921	-	777	258	phosphatase PAP2 family protein	I	Metabolism		-3.41508	0.00433243		-3.38364	3.09854e-06
BVU_0534	BVU_RS02720	5301503	WP_011964788.1	751250	753646	-	2397	798	hypothetical protein				-1.22078	0.192489		-1.21087	0.261604
BVU_0535	BVU_RS02725	5301504	WP_005840273.1	753893	755752	-	1860	619	alpha-L-fucosidase				1.18847	0.198077		1.19757	0.205633
BVU_0536	BVU_RS02730	5301505	WP_011964789.1	755770	758829	-	3060	1019	DUF4981 domain-containing protein				-1.1329	0.341927		-1.12455	0.405384
BVU_0537	BVU_RS02735	5301506	WP_011964790.1	758838	761153	-	2316	771	family 20 glycosylhydrolase				-1.4249	0.181564		-1.41253	0.192916
BVU_0538	BVU_RS02740	5301507	WP_011964791.1	761171	762754	-	1584	527	sulfatase	P	Metabolism		-1.00811	0.978651		-1.00137	1
BVU_0539	BVU_RS02745	5301508	WP_011964792.1	762962	764797	-	1836	611	RagB/SusD family nutrient uptake outer membrane protein				-2.55599	0.229945		-2.52717	0.201922
BVU_0540	BVU_RS02750	5301509	WP_011964793.1	764827	768048	-	3222	1073	TonB-dependent receptor				-6.10271	0.00271807		-5.93393	0.00122388
BVU_0541	BVU_RS02755	5301510	WP_011964794.1	768330	769715	+	1386	461	alpha/beta hydrolase fold domain-containing protein	D; I	Metabolism; Cellular processes and signaling		-2.14918	0.000774229		-2.13152	0.000768819
BVU_0542	BVU_RS02760	5301511	WP_011964795.1	769851	773783	+	3933	1310	response regulator	T; K	Information storage and processing; Cellular processes and signaling		-3.05625	1.83433e-20		-3.03122	1.23689e-16
BVU_0543	BVU_RS02765	5301512	WP_005850829.1	774049	774294	+	246	81	RNA-binding protein	J	Information storage and processing		2.69623	2.07005e-13		2.71522	2.02394e-13
BVU_0544	BVU_RS02770	5301513	WP_005845982.1	774394	775740	-	1347	448	threonine/serine exporter family protein				-1.81868	2.99304e-05		-1.80495	1.9648e-05
BVU_0545	BVU_RS02775	5301514	WP_005845984.1	775890	776531	+	642	213	PASTA domain-containing protein				-1.08952	0.587657		-1.08074	0.641899
BVU_0546	BVU_RS02780	5301515	WP_005850827.1	776550	777623	+	1074	357	RluA family pseudouridine synthase	J	Information storage and processing		-1.31882	0.0153779		-1.30816	0.0323276
BVU_0547	BVU_RS02785	5301516	WP_005845987.1	777620	778594	+	975	324	D-alanine--D-alanine ligase	R; M	Poorly characterized; Cellular processes and signaling		-1.10083	0.446482		-1.09207	0.553421
BVU_0548	BVU_RS02790	5301517	WP_005845989.1	778623	779780	+	1158	385	1-acyl-sn-glycerol-3-phosphate acyltransferase				-1.00213	0.985373		1.00558	0.991991
BVU_0549	BVU_RS02795	5301518	WP_005850825.1	779839	780489	+	651	216	NigD-like N-terminal domain-containing protein				1.25754	0.157565		1.26693	0.189702
BVU_0550	BVU_RS02800	5301519	WP_005845993.1	780519	780917	+	399	132	rhodanese-like domain-containing protein	P	Metabolism		1.47147	0.0401117		1.48116	0.0404359
BVU_0551	BVU_RS02805	5301520	WP_011964796.1	781306	782271	-	966	321	acetylornithine carbamoyltransferase				2.30483	4.66396e-18		2.32278	6.18693e-14
BVU_0552	BVU_RS02810	5301521	WP_011964797.1	782291	783544	-	1254	417	glutamate-5-semialdehyde dehydrogenase				1.8605	1.0707e-11		1.87477	1.15135e-08
BVU_0553	BVU_RS02815	5301522	WP_005850817.1	783582	784664	-	1083	360	glutamate 5-kinase	E	Metabolism		1.79388	8.05382e-09		1.80816	1.08743e-07
BVU_0554	BVU_RS02820	5301523	WP_011964798.1	784823	785605	+	783	260	Cof-type HAD-IIB family hydrolase	H; R	Metabolism; Poorly characterized		-1.30893	0.0886664		-1.29866	0.136748
BVU_0555	BVU_RS02825	5301524	WP_011964799.1	785809	788001	+	2193	730	GH92 family glycosyl hydrolase				2.11411	4.7561e-10		2.13131	7.99916e-10
BVU_0556	BVU_RS02830	5301525	WP_172773457.1	788124	790487	-	2364	787	glycoside hydrolase family 3 C-terminal domain-containing protein	G	Metabolism		-1.7871	2.3391e-06		-1.77254	5.64736e-06
BVU_0557	BVU_RS02835	5301526	NA	790487	791878	-	1392	463	alpha-L-fucosidase				-1.44848	0.040245		-1.43763	0.0561696
BVU_0559	BVU_RS21020	25120139	WP_105093523.1	792092	792592	-	501	166	hypothetical protein				-13.5495	8.62425e-07		-13.1741	4.25345e-08
BVU_0560	BVU_RS02845	5301528	WP_105093522.1	792859	794805	-	1947	648	SusD/RagB family nutrient-binding outer membrane lipoprotein				-7.56167	1.07279e-36		-7.49806	1.32803e-33
BVU_0561	BVU_RS02850	5301529	WP_011964803.1	794821	798201	-	3381	1126	SusC/RagA family TonB-linked outer membrane protein				-10.2923	4.08201e-60		-10.2033	2.90934e-54
BVU_0562	BVU_RS02855	5301530	WP_005850780.1	798666	800552	-	1887	628	SusD/RagB family nutrient-binding outer membrane lipoprotein				-6.23562	5.51391e-45		-6.18518	3.96727e-40
BVU_0563	BVU_RS02860	5301531	WP_008667530.1	800580	803990	-	3411	1136	SusC/RagA family TonB-linked outer membrane protein				-6.64692	1.06667e-80		-6.59456	9.96442e-59
BVU_0565	BVU_RS02870	5301533	WP_005841962.1	804612	806318	-	1707	568	hypothetical protein				-1.11216	0.532414		-1.10277	0.56315
BVU_0566	BVU_RS02875	5301534	WP_005850792.1	806397	807035	-	639	212	HU family DNA-binding protein				-1.73023	0.00270044		-1.71523	0.001684
BVU_0567	BVU_RS02880	5301535	WP_011964805.1	807349	808500	+	1152	383	DUF3874 domain-containing protein				2.32277	0.312355		2.31397	0.218018
BVU_0568	BVU_RS02885	5301536	WP_011964806.1	808837	812238	+	3402	1133	SusC/RagA family TonB-linked outer membrane protein				-8.24142	1.72788e-33		-8.16885	3.79426e-33
BVU_0569	BVU_RS02890	5301537	WP_011964807.1	812260	814173	+	1914	637	SusD/RagB family nutrient-binding outer membrane lipoprotein				-6.52354	2.62282e-21		-6.46274	1.6683e-20
BVU_0570	BVU_RS02895	5301538	WP_011964808.1	814400	815593	+	1194	397	ATP-binding protein				1.06699	0.847269		1.07413	0.846589
BVU_0571	BVU_RS02900	5301539	WP_005850778.1	815786	818941	+	3156	1051	SusC/RagA family TonB-linked outer membrane protein				-6.12821	5.1516e-18		-6.06345	2.03895e-17
BVU_0572	BVU_RS02905	5301540	WP_011964809.1	818963	820933	+	1971	656	SusD/RagB family nutrient-binding outer membrane lipoprotein				-3.41194	2.3562e-06		-3.38314	1.76548e-06
BVU_0573	BVU_RS02910	5301541	WP_005850774.1	821247	821711	-	465	154	hypothetical protein				-1.66584	0.00772987		-1.65255	0.0141236
BVU_0574	BVU_RS02915	5301542	WP_005850772.1	821756	823408	-	1653	550	AMP-binding protein	Q; I	Metabolism		-1.5634	0.000124364		-1.55135	0.000753356
BVU_0575	BVU_RS02920	5301543	WP_005841081.1	823492	824046	-	555	184	cupin domain-containing protein	K	Information storage and processing		-2.48293	4.97851e-11		-2.46474	3.11655e-10
BVU_0576	BVU_RS02925	5301544	WP_011964810.1	824224	824643	-	420	139	DUF1893 domain-containing protein				1.60781	0.121991		1.61822	0.111128
BVU_0577	BVU_RS02930	5301545	WP_011964811.1	824661	826187	-	1527	508	4Fe-4S binding protein	C; F	Metabolism		1.95602	1.37617e-05		1.96962	3.19744e-05
BVU_0578	BVU_RS02935	5301546	WP_005841075.1	826223	827605	-	1383	460	aldo/keto reductase	H; R	Metabolism; Poorly characterized		1.7243	2.81301e-05		1.73704	5.82748e-05
BVU_RS02940	BVU_RS02940	23318839	WP_041174395.1	827842	828138	+	297	98	hypothetical protein				-1.31189	0.916437		-1.32901	0.96908
BVU_0580	BVU_RS02945	5301548	WP_011964813.1	828530	830413	-	1884	627	Na+:solute symporter				-1.04671	0.771226		-1.03873	0.854033
BVU_0581	BVU_RS02950	5301549	WP_011964814.1	830431	831333	-	903	300	alkaline phosphatase				-1.48795	0.000835177		-1.47637	0.00578924
BVU_0582	BVU_RS02955	5301550	WP_005850758.1	831491	832669	-	1179	392	glycosidase				-1.45344	0.282884		-1.43926	0.278643
BVU_0583	BVU_RS02960	5301551	WP_011964815.1	832783	834582	-	1800	599	aryl-sulfate sulfotransferase				-1.50421	0.128576		-1.49098	0.140184
BVU_0584	BVU_RS02965	5301552	WP_008667554.1	834784	836550	-	1767	588	RagB/SusD family nutrient uptake outer membrane protein				-2.86334	0.00147538		-2.83257	0.000889993
BVU_0585	BVU_RS02970	5301553	WP_011964816.1	836577	839606	-	3030	1009	TonB-dependent receptor				-1.02544	0.95852		-1.01876	0.991173
BVU_0587	BVU_RS02975	5301555	WP_011964818.1	840437	841951	-	1515	504	glycoside hydrolase				-2.73154	0.357158		-2.61284	0.240496
BVU_RS02980	BVU_RS02980	23318840	WP_041174396.1	842061	842291	+	231	76	hypothetical protein				-2.24533	0.660487		-2.16025	0.586423
BVU_0588	BVU_RS02985	5301556	WP_005841048.1	842284	843174	-	891	296	helix-turn-helix domain-containing protein	K	Information storage and processing		-3.34939	0.000645326		-3.3042	0.000333675
BVU_0589	BVU_RS02990	5301557	WP_005841046.1	843357	844130	-	774	257	pyrroline-5-carboxylate reductase	E	Metabolism		1.27501	0.0655944		1.28505	0.0919511
BVU_0590	BVU_RS02995	5301558	WP_011964819.1	844314	845438	-	1125	374	aminotransferase class III-fold pyridoxal phosphate-dependent enzyme				1.8127	0.00025199		1.82544	0.000107518
BVU_0591	BVU_RS03000	5301559	WP_011964820.1	845452	846420	-	969	322	N-acetyl-gamma-glutamyl-phosphate reductase	E	Metabolism		1.42584	0.0448648		1.43554	0.0319372
BVU_0592	BVU_RS03005	5301560	WP_005850744.1	846426	847634	-	1209	402	argininosuccinate synthase				1.76762	0.000257672		1.78063	0.000103264
BVU_0593	BVU_RS03010	5301561	WP_005841037.1	847735	848292	-	558	185	N-acetyltransferase				1.30125	0.279028		1.31162	0.254607
BVU_0594	BVU_RS03015	5301562	WP_005841035.1	848315	848791	-	477	158	arginine repressor				1.17018	0.365422		1.17875	0.375995
BVU_0595	BVU_RS03020	5301563	WP_011964821.1	849098	850576	+	1479	492	rhamnulokinase	G	Metabolism		1.54836	0.0326789		1.55947	0.0346082
BVU_0596	BVU_RS03025	5301564	WP_085930143.1	850616	851872	+	1257	418	L-rhamnose isomerase				2.09941	0.000140588		2.11372	0.000255983
BVU_0597	BVU_RS03030	5301565	WP_005850740.1	851965	852984	+	1020	339	L-rhamnose/proton symporter RhaT				1.25774	0.362851		1.26726	0.344824
BVU_0598	BVU_RS03035	5301566	WP_005841025.1	853070	853879	+	810	269	rhamnulose-1-phosphate aldolase	E; G	Metabolism		-1.89894	2.77165e-09		-1.88468	6.769e-08
BVU_0599	BVU_RS03040	5301567	WP_011964822.1	854088	854585	+	498	165	DUF4251 domain-containing protein				3.62286	6.76371e-07		3.64893	4.01433e-07
BVU_0600	BVU_RS03045	5301568	WP_011964823.1	854692	856206	-	1515	504	right-handed parallel beta-helix repeat-containing protein				2.26714	0.00265624		2.28052	0.0022036
BVU_0601	BVU_RS03050	5301569	WP_005841019.1	856375	857994	-	1620	539	RagB/SusD family nutrient uptake outer membrane protein				1.92825	0.104324		1.93833	0.0822319
BVU_0602	BVU_RS03055	5301570	WP_005850734.1	858006	861077	-	3072	1023	TonB-dependent receptor	P	Metabolism		-2.9323	0.0571703		-2.88703	0.045261
BVU_0603	BVU_RS03060	5301571	WP_008667576.1	861218	865378	-	4161	1386	response regulator	T; K	Information storage and processing; Cellular processes and signaling		-2.68102	1.10702e-08		-2.65999	2.52187e-08
BVU_0604	BVU_RS03065	5301572	WP_005841013.1	865527	866447	+	921	306	AraC family transcriptional regulator	K	Information storage and processing		-2.44953	7.36514e-08		-2.42709	4.87097e-08
BVU_0605	BVU_RS03070	5301573	WP_022508165.1	866455	867453	+	999	332	lytic transglycosylase domain-containing protein	M	Cellular processes and signaling		-1.82181	0.000195418		-1.80657	0.000200237
BVU_0606	BVU_RS03075	5301574	WP_005850728.1	867479	868336	-	858	285	ion transporter	P	Metabolism		1.43011	0.092954		1.44221	0.0864992
BVU_0607	BVU_RS03080	5301575	WP_008667581.1	868452	871547	+	3096	1031	DUF4981 domain-containing protein				1.89592	8.19679e-08		1.91043	3.01567e-07
BVU_0608	BVU_RS03085	5301576	WP_011964825.1	871943	874510	+	2568	855	outer membrane beta-barrel protein				-1.63027	0.00479166		-1.61592	0.00665129
BVU_0609	BVU_RS03090	5301577	WP_005840998.1	874565	875092	+	528	175	RNA polymerase sigma-70 factor	K	Information storage and processing		-1.52158	0.0394688		-1.50881	0.0524769
BVU_0610	BVU_RS03095	5301578	WP_011964826.1	875089	876099	+	1011	336	FecR family protein				-1.59617	0.0020088		-1.58364	0.0061651
BVU_0611	BVU_RS03100	5301579	WP_008667589.1	876223	877464	-	1242	413	Gfo/Idh/MocA family oxidoreductase				-1.80829	6.36215e-07		-1.79371	1.74489e-06
BVU_0612	BVU_RS03105	5301580	WP_005840987.1	877923	878924	-	1002	333	glycoside hydrolase family 130 protein				1.30783	0.0029908		1.31796	0.0146158
BVU_0613	BVU_RS03110	5301581	WP_011964827.1	878957	880255	-	1299	432	MFS transporter				-1.21075	0.18057		-1.20079	0.211318
BVU_0614	BVU_RS03115	5301582	WP_011964828.1	880303	882534	-	2232	743	DUF4838 domain-containing protein				1.61218	6.84032e-09		1.62453	4.77957e-06
BVU_0615	BVU_RS03120	5301583	WP_158303732.1	882608	883597	-	990	329	DUF1735 domain-containing protein				1.44072	0.291814		1.44825	0.2694
BVU_0616	BVU_RS03125	5301584	WP_011964830.1	883622	884743	-	1122	373	DUF1735 and LamG domain-containing protein				-1.09549	0.796498		-1.087	0.839052
BVU_0617	BVU_RS03130	5301585	WP_011964831.1	884761	885819	-	1059	352	endoglycosidase				1.07955	0.855324		1.08865	0.851025
BVU_0618	BVU_RS03135	5301586	WP_011964832.1	885851	887392	-	1542	513	SusD/RagB family nutrient-binding outer membrane lipoprotein				-1.67207	0.00528192		-1.65937	0.00798218
BVU_0619	BVU_RS03140	5301587	WP_011964833.1	887406	890507	-	3102	1033	SusC/RagA family TonB-linked outer membrane protein				-1.78944	0.00485431		-1.77505	0.00380042
BVU_0620	BVU_RS03145	5301588	WP_011964834.1	891106	893121	-	2016	671	glycoside hydrolase family 97 protein				-1.59363	0.0227388		-1.57985	0.0184233
BVU_0621	BVU_RS03150	5301589	WP_005840982.1	893309	894154	-	846	281	endonuclease/exonuclease/phosphatase family protein				1.95557	0.000256491		1.9704	0.000300172
BVU_0622	BVU_RS03155	5301590	WP_011964835.1	894198	895967	-	1770	589	SusD/RagB family nutrient-binding outer membrane lipoprotein				1.61592	0.0180475		1.62772	0.0207394
BVU_0623	BVU_RS03160	5301591	WP_011964836.1	895991	899392	-	3402	1133	SusC/RagA family TonB-linked outer membrane protein	P	Metabolism		1.27131	0.216745		1.28082	0.233015
BVU_0624	BVU_RS03170	5301592	WP_005840972.1	899681	901993	-	2313	770	GH92 family glycosyl hydrolase				1.22674	0.0889701		1.23622	0.119249
BVU_0625	BVU_RS03175	5301593	WP_005850708.1	902023	904305	-	2283	760	GH92 family glycosyl hydrolase				-1.04363	0.771959		-1.03563	0.846763
BVU_0626	BVU_RS03180	5301594	WP_005850706.1	904323	905315	-	993	330	FecR domain-containing protein				1.20074	0.519374		1.20955	0.503157
BVU_0627	BVU_RS03185	5301595	WP_005850704.1	905344	905919	-	576	191	RNA polymerase sigma-70 factor	K	Information storage and processing		-1.29909	0.283326		-1.28965	0.308573
BVU_0628	BVU_RS03190	5301596	WP_011964837.1	906124	908346	-	2223	740	GH92 family glycosyl hydrolase				-1.19482	0.142866		-1.18523	0.221023
BVU_0629	BVU_RS03195	5301597	WP_011964838.1	908440	909135	-	696	231	hypothetical protein				1.31519	0.302813		1.32566	0.30167
BVU_0630	BVU_RS03200	5301598	WP_011964839.1	909295	909573	+	279	92	hypothetical protein				-20.0846	8.79807e-05		-18.5214	2.22884e-06
BVU_0631	BVU_RS03205	5301599	WP_005840958.1	909582	910397	+	816	271	helix-turn-helix domain-containing protein	K	Information storage and processing		-12.2071	0.000917104		-11.6645	0.000549006
BVU_0632	BVU_RS03210	5301600	WP_011964840.1	910471	910878	+	408	135	pyridoxamine 5'-phosphate oxidase family protein				2.59047	0.0203811		2.60014	0.01416
BVU_0633	BVU_RS03215	5301601	WP_008781423.1	911107	911415	+	309	102	ATP-dependent Clp protease adaptor ClpS				-1.16099	0.589971		-1.15102	0.612349
BVU_0634	BVU_RS03220	5301602	WP_011964841.1	911433	913661	+	2229	742	AAA family ATPase	O; D; M; T	Cellular processes and signaling		1.04408	0.781909		1.05195	0.770114
BVU_0635	BVU_RS03225	5301603	WP_005840948.1	913757	914410	+	654	217	leucyl/phenylalanyl-tRNA--protein transferase	O	Cellular processes and signaling		1.45912	0.101451		1.46949	0.103484
BVU_0636	BVU_RS03230	5301604	WP_008670883.1	914551	915390	+	840	279	hypothetical protein				1.18684	0.372392		1.19617	0.344795
BVU_0637	BVU_RS03235	5301605	WP_011964842.1	915605	916897	+	1293	430	MATE family efflux transporter	V	Cellular processes and signaling		-1.4172	0.414739		-1.4035	0.408125
BVU_0638	BVU_RS03240	5301606	WP_005840942.1	917012	917596	+	585	194	hypothetical protein				-1.7379	7.26957e-05		-1.72428	0.00059163
BVU_0639	BVU_RS03245	5301607	WP_005840940.1	917614	918384	-	771	256	helix-turn-helix transcriptional regulator	K	Information storage and processing		-2.60592	4.02852e-21		-2.58502	3.75441e-16
BVU_0640	BVU_RS03250	5301608	WP_011964843.1	918435	920042	-	1608	535	alpha-galactosidase				-2.16269	9.11941e-22		-2.14604	1.86225e-13
BVU_0644	BVU_RS03270	5301612	WP_011964845.1	921126	922361	+	1236	411	site-specific integrase				-3.63231	0.000108033		-3.59512	5.95183e-05
BVU_0645	BVU_RS03275	5301613	WP_004288801.1	922442	922636	-	195	64	hypothetical protein				-21.4354	NA		-38.4319	0.0174585
BVU_RS03280	BVU_RS03280	23318842	WP_007838828.1	922660	922935	+	276	91	hypothetical protein				-10.6159	0.0809699		-9.16823	0.03347
BVU_0646	BVU_RS03285	5301614	WP_011964846.1	922956	924083	+	1128	375	hypothetical protein				-3.82187	0.270884		-3.67606	0.192916
BVU_0647	BVU_RS03290	5301615	WP_011964847.1	924087	924980	+	894	297	hypothetical protein				-11.1545	NA		-20.2004	0.126733
BVU_0648	BVU_RS03295	5301616	WP_041174399.1	924987	925421	+	435	144	hypothetical protein				-6.20743	0.25645		-5.61367	0.18169
BVU_0649	BVU_RS03300	5301617	WP_011964849.1	925418	926398	+	981	326	hypothetical protein				-1.26812	0.810277		-1.24607	0.807693
BVU_0650	BVU_RS03305	5301618	WP_011964850.1	926441	926920	+	480	159	hypothetical protein				1.00223	0.998774		-1.00663	1
BVU_0651	BVU_RS03310	5301619	WP_008777969.1	927015	927305	+	291	96	DUF4120 family protein				12.8774	NA		17.2528	0.160299
BVU_RS03320	BVU_RS03320	23318844	WP_032936852.1	927587	927865	+	279	92	hypothetical protein				2.72375	NA		2.47929	0.73644
BVU_0653	BVU_RS03325	5301621	WP_011964851.1	927852	928658	+	807	268	DUF4121 family protein				-1.13078	0.945792		-1.11594	1
BVU_0654	BVU_RS03330	5301622	WP_011964852.1	928660	929418	+	759	252	SAM-dependent DNA methyltransferase				-1.82452	0.764238		-1.73208	0.748633
BVU_0655	BVU_RS03335	5301623	WP_041174400.1	929431	930666	+	1236	411	hypothetical protein				-1.61145	0.793664		-1.53997	0.792996
BVU_0656	BVU_RS03340	5301624	WP_011964854.1	930679	931560	+	882	293	hypothetical protein				1.55833	0.751455		1.57494	0.718533
BVU_0657	BVU_RS03345	5301625	WP_011964855.1	931587	932741	+	1155	384	hypothetical protein				-4.62453	0.00326659		-4.52086	0.00199362
BVU_0658	BVU_RS03350	5301626	WP_049764093.1	932861	933715	+	855	284	hypothetical protein				-1.08617	0.966346		-1.06412	1
BVU_0659	BVU_RS03355	5301627	WP_007838806.1	934077	934556	-	480	159	glycoside hydrolase				-8.93885	NA		-17.32	0.221023
BVU_0660	BVU_RS03360	5301628	WP_004288765.1	934553	935011	-	459	152	DUF3872 domain-containing protein				-11.1674	NA		-21.2416	0.15368
BVU_0661	BVU_RS03365	5301629	WP_011964857.1	935032	935619	-	588	195	conjugal transfer protein TraO				-1.57005	NA		-1.48229	0.930478
BVU_0662	BVU_RS03370	5301630	WP_008777983.1	935616	936530	-	915	304	conjugative transposon protein TraN				9.63385	0.215869		8.34309	0.14782
BVU_0663	BVU_RS03375	5301631	WP_011964858.1	936581	937888	-	1308	435	conjugative transposon protein TraM				-5.00435	0.329168		-4.65484	0.247835
BVU_0664	BVU_RS21230	31479272	WP_005802644.1	937839	938141	-	303	100	hypothetical protein				#VALUE!	NA		1	1
BVU_0665	BVU_RS03380	5301633	WP_004288760.1	938138	938761	-	624	207	conjugative transposon protein TraK				-11.9043	NA		-21.4051	0.155044
BVU_0666	BVU_RS03385	5301634	WP_005802642.1	938884	939897	-	1014	337	conjugative transposon protein TraJ				-1.27111	0.884115		-1.2511	0.909392
BVU_0667	BVU_RS03390	5301635	WP_004288758.1	939900	940529	-	630	209	DUF4141 domain-containing protein				-1.2206	0.887079		-1.19674	0.945087
BVU_0668	BVU_RS03395	5301636	WP_032936879.1	940526	940882	-	357	118	DUF3876 domain-containing protein				-12.6578	NA		-23.401	0.0892285
BVU_0669	BVU_RS03400	5301637	WP_011964859.1	940891	943416	-	2526	841	TraG family conjugative transposon ATPase				4.87549	0.285517		4.68821	0.200525
BVU_0670	BVU_RS03405	5301638	WP_011964860.1	943413	943742	-	330	109	DUF4133 domain-containing protein				4.64758	NA		7.21734	0.675277
BVU_RS03410	BVU_RS03410	23318845	WP_007838794.1	943748	944128	-	381	126	DUF4134 domain-containing protein				4.27578	NA		3.94099	0.427916
BVU_0671	BVU_RS03415	5301639	WP_011964861.1	944349	945782	+	1434	477	DUF262 domain-containing protein				1.73633	6.19398e-10		1.74969	3.01567e-07
BVU_0672	BVU_RS03420	5301640	WP_005802633.1	945775	946758	+	984	327	DUF3696 domain-containing protein				1.85127	6.82384e-10		1.86543	2.82298e-08
BVU_0673	BVU_RS03425	5301641	WP_005802632.1	946755	947660	+	906	301	hypothetical protein				2.05967	3.20021e-11		2.07442	2.01696e-10
BVU_0674	BVU_RS03430	5301642	WP_005802631.1	947775	948440	-	666	221	DUF4122 domain-containing protein				2.25074	0.0623564		2.25831	0.0449344
BVU_0675	BVU_RS03435	5301643	WP_004288745.1	948428	948877	-	450	149	DUF3408 domain-containing protein				1.33884	0.871962		1.36462	0.895696
BVU_0676	BVU_RS03440	5301644	WP_005802628.1	948886	949680	-	795	264	AAA family ATPase	D; N	Cellular processes and signaling		-4.65972	0.184584		-4.35742	0.0978451
BVU_0677	BVU_RS03450	5301645	WP_005840900.1	950405	950827	+	423	140	hypothetical protein				-2.71874	NA		-2.49863	0.584172
BVU_0678	BVU_RS03455	5301646	WP_005636905.1	950812	952059	+	1248	415	relaxase/mobilization nuclease domain-containing protein				-1.44806	0.830835		-1.40463	0.841219
BVU_0679	BVU_RS03460	5301647	WP_005636903.1	952096	954132	+	2037	678	YWFCY domain-containing protein				-1.74458	0.602616		-1.72987	0.548838
BVU_0680	BVU_RS03465	5301648	WP_005636900.1	954354	954848	+	495	164	hypothetical protein				-2.2417	7.00518e-06		-2.22258	3.23407e-06
BVU_0681	BVU_RS03470	5301649	WP_005636898.1	954854	956158	-	1305	434	sigma-54-dependent Fis family transcriptional regulator	T	Cellular processes and signaling		-1.90861	0.000827477		-1.89301	0.0011614
BVU_0682	BVU_RS03475	5301650	WP_005656913.1	956103	958490	-	2388	795	response regulator	T	Cellular processes and signaling		-2.85046	0.000654753		-2.81912	0.000430569
BVU_0683	BVU_RS03480	5301651	WP_005636894.1	958808	961069	-	2262	753	Helicase associated domain protein				-1.27126	0.43062		-1.26091	0.444659
BVU_0684	BVU_RS03485	5301652	WP_005636892.1	961094	961402	-	309	102	hypothetical protein				-1.49819	0.405362		-1.48356	0.390237
BVU_RS22490	BVU_RS22490	43837423	WP_005636888.1	961839	962009	-	171	56	hypothetical protein				-3.30675	0.0324169		-3.24937	0.0181665
BVU_0686	BVU_RS03495	5301654	WP_007219053.1	962298	963458	-	1161	386	UDP-N-acetylglucosamine 2-epimerase (non-hydrolyzing)	M	Cellular processes and signaling		-1.91749	0.0481383		-1.89701	0.0429288
BVU_0687	BVU_RS03500	5301655	WP_005656920.1	963470	964168	-	699	232	WecB/TagA/CpsF family glycosyltransferase				-1.6116	0.244825		-1.5961	0.229036
BVU_0688	BVU_RS03505	5301656	WP_005636881.1	964181	965374	-	1194	397	glycoside hydrolase family 88 protein				-1.01792	0.970671		-1.01201	1
BVU_RS03510	BVU_RS03510	23318848	NA	965381	965807	-	427	141.333	serine acetyltransferase				-3.67065	0.0129331		-3.6244	0.0073011
BVU_0689	BVU_RS03515	23318849	NA	965850	966346	-	497	164.667	serine acetyltransferase				-5.00922	0.0201826		-4.90395	0.0151947
BVU_0690	BVU_RS03520	5301658	WP_005656926.1	966351	966689	-	339	112	acyltransferase	R	Poorly characterized		-1.45146	0.54115		-1.43617	0.534856
BVU_0691	BVU_RS03525	5301659	WP_005636871.1	966759	967940	-	1182	393	glycosyltransferase	M	Cellular processes and signaling		-2.16179	0.0784885		-2.14057	0.057231
BVU_0692	BVU_RS03530	5301660	WP_005636869.1	967972	969153	-	1182	393	UDP-N-acetylglucosamine 2-epimerase (non-hydrolyzing)	M	Cellular processes and signaling		-1.58857	0.361862		-1.57586	0.346991
BVU_0693	BVU_RS03535	5301661	WP_005636866.1	969160	969558	-	399	132	WbuC family cupin fold metalloprotein				-3.09278	0.0126344		-3.04911	0.00804857
BVU_0694	BVU_RS03540	5301662	WP_005656928.1	969565	970719	-	1155	384	capsular polysaccharide biosynthesis protein CapF	M	Cellular processes and signaling		-1.31627	0.508113		-1.30801	0.515931
BVU_0695	BVU_RS03545	5301663	WP_005636862.1	970894	971967	-	1074	357	polysaccharide biosynthesis protein	M	Cellular processes and signaling		-2.16387	0.0161535		-2.14531	0.0136646
BVU_0696	BVU_RS03550	5301664	WP_005636860.1	971973	973142	-	1170	389	glycosyltransferase	M	Cellular processes and signaling		-2.90924	0.00973398		-2.87443	0.00590206
BVU_0697	BVU_RS03555	5301665	WP_005636858.1	973149	974351	-	1203	400	hypothetical protein				-1.20029	0.788572		-1.19014	0.817012
BVU_0698	BVU_RS03560	5301666	WP_005636855.1	974339	975682	-	1344	447	oligosaccharide flippase family protein	M	Cellular processes and signaling		-1.39652	0.541818		-1.38339	0.533805
BVU_0700	BVU_RS03570	5301668	WP_005636852.1	976501	977706	-	1206	401	UDP-N-acetyl-D-mannosamine dehydrogenase				-2.34308	0.00667934		-2.32434	0.00579372
BVU_0701	BVU_RS03575	5301669	WP_005656934.1	977788	978492	-	705	234	hypothetical protein				-1.59539	0.419511		-1.58914	0.402717
BVU_0702	BVU_RS03580	5301670	WP_011964866.1	978506	980884	-	2379	792	polysaccharide biosynthesis tyrosine autokinase	D; N	Cellular processes and signaling		-1.96944	0.00212437		-1.95458	0.00263194
BVU_0703	BVU_RS03585	5301671	WP_007219036.1	980926	981720	-	795	264	polysaccharide export protein	M	Cellular processes and signaling		-2.13797	0.0530032		-2.11837	0.0456085
BVU_0704	BVU_RS03590	5301672	WP_007219035.1	981745	982851	-	1107	368	undecaprenyl/decaprenyl-phosphate alpha-N-acetylglucosaminyl 1-phosphate transferase	M	Cellular processes and signaling		-2.55913	0.000440216		-2.53713	0.000404908
BVU_0705	BVU_RS03595	5301673	WP_005636842.1	982876	983424	-	549	182	UpxY family transcription antiterminator				-2.39173	0.000256491		-2.36886	0.000267214
BVU_0706	BVU_RS03600	5301674	WP_005656940.1	983921	985144	-	1224	407	site-specific integrase				-1.01346	0.970581		-1.00411	1
BVU_0707	BVU_RS03605	5301675	WP_005828772.1	985997	987832	+	1836	611	DUF3945 domain-containing protein				-2.32791	0.575034		-2.22585	0.539635
BVU_0708	BVU_RS03610	5301676	WP_007219032.1	987887	988162	+	276	91	DUF4099 domain-containing protein				-5.45506	NA		-10.4168	0.344824
BVU_0709	BVU_RS03615	5301677	WP_005828774.1	988236	989996	+	1761	586	DNA topoisomerase III				2.05965	0.364056		2.06848	0.276608
BVU_RS21265	BVU_RS21265	31479279	WP_005828779.1	990308	990520	+	213	70	hypothetical protein				-1.171	0.827098		-1.15745	0.841162
BVU_0711	BVU_RS03625	5301679	WP_005828784.1	990770	991840	+	1071	356	PRTRC system protein E				-14.1643	NA		-26.4347	0.0663302
BVU_0712	BVU_RS03630	5301680	WP_005828787.1	991860	992081	+	222	73	PRTRC system protein C				-5.93333	NA		-10.9471	0.345063
BVU_0713	BVU_RS03635	5301681	WP_011964868.1	992124	993251	+	1128	375	hypothetical protein				-6.76738	0.0992035		-6.19696	0.0351244
BVU_0714	BVU_RS03640	5301682	WP_005828792.1	993284	993985	+	702	233	prokaryotic E2 ligase family D protein				-1.00942	0.993504		-1.00437	1
BVU_0715	BVU_RS03645	5301683	WP_005828794.1	993982	994773	+	792	263	PRTRC system ThiF family protein	H	Metabolism		-1.27498	0.0714196		-1.26514	0.134137
BVU_0716	BVU_RS03650	5301684	WP_005828796.1	994796	995518	-	723	240	NYN domain-containing protein				-1.71789	0.000667651		-1.70372	0.000542122
BVU_0717	BVU_RS03655	5301685	WP_005828798.1	995575	995868	-	294	97	helix-turn-helix domain-containing protein				-2.06598	0.269729		-2.03101	0.247045
BVU_0718	BVU_RS03660	5301686	WP_011964869.1	996278	996577	+	300	99	helix-turn-helix domain-containing protein				#VALUE!	NA		1	1
BVU_0719	BVU_RS03665	5301687	WP_005828804.1	996574	996876	+	303	100	helix-turn-helix domain-containing protein				#VALUE!	NA		1	1
BVU_0720	BVU_RS03670	5301688	WP_005828806.1	997158	998456	-	1299	432	ATP-binding protein	R	Poorly characterized		-1.20798	0.607145		-1.19821	0.630959
BVU_0722	BVU_RS03675	5301690	WP_005828812.1	999205	1000449	+	1245	414	ATP-binding protein				-1.20492	0.133397		-1.19618	0.187113
BVU_0723	BVU_RS03680	5301691	WP_005640372.1	1000458	1001000	+	543	180	RloB domain-containing protein				-1.37216	0.0636401		-1.3618	0.0914381
BVU_0724	BVU_RS03685	5301692	WP_005828814.1	1001011	1001364	+	354	117	hypothetical protein				-1.52749	0.0723406		-1.51685	0.0740968
BVU_0725	BVU_RS03690	5301693	WP_005828816.1	1001503	1001730	-	228	75	hypothetical protein				-1.16243	0.591318		-1.15355	0.626471
BVU_0726	BVU_RS03695	5301694	WP_005828819.1	1001967	1002548	+	582	193	type IV toxin-antitoxin system AbiEi family antitoxin domain-containing protein				-1.02255	0.920609		-1.01496	0.97862
BVU_RS03700	BVU_RS03700	23318851	NA	1002553	1003428	+	876	291	nucleotidyl transferase AbiEii/AbiGii toxin family protein				-1.36014	0.215688		-1.34833	0.235291
BVU_RS03705	BVU_RS03705	23318852	WP_041174402.1	1004132	1004398	-	267	88	hypothetical protein				2.52446	NA		2.38727	0.695886
BVU_0730	BVU_RS03710	5301698	WP_011964873.1	1004379	1005209	-	831	276	hypothetical protein				-2.26863	0.358992		-2.21543	0.284051
BVU_0731	BVU_RS03715	5301699	WP_011964874.1	1005443	1006480	-	1038	345	S9 family peptidase	I	Metabolism		-3.04707	0.0618118		-2.98854	0.0452167
BVU_0732	BVU_RS03720	5301700	WP_011964875.1	1006513	1007955	-	1443	480	RagB/SusD family nutrient uptake outer membrane protein				-5.54016	0.000822124		-5.41405	0.0002729
BVU_0733	BVU_RS03725	5301701	WP_005850680.1	1007986	1011282	-	3297	1098	TonB-dependent receptor				-2.00753	0.0151787		-1.99265	0.0143928
BVU_0734	BVU_RS03730	5301702	WP_011964877.1	1011439	1012437	-	999	332	FecR family protein				1.15762	0.546098		1.16677	0.553285
BVU_0735	BVU_RS03735	5301703	WP_005850675.1	1012498	1013088	-	591	196	RNA polymerase sigma-70 factor	K	Information storage and processing		1.00549	0.97513		1.01316	0.965756
BVU_0736	BVU_RS03740	5301704	WP_041174512.1	1013984	1016140	-	2157	718	alpha-galactosidase				-1.61076	0.0515849		-1.59755	0.0599505
BVU_0737	BVU_RS03745	5301705	WP_011964879.1	1016328	1017224	+	897	298	AraC family transcriptional regulator	K	Information storage and processing		-2.96766	3.35432e-08		-2.94086	5.48202e-08
BVU_0738	BVU_RS03750	5301706	WP_011964880.1	1017237	1019192	-	1956	651	9-O-acetylesterase				-1.18604	0.494242		-1.17651	0.538894
BVU_0739	BVU_RS03755	5301707	WP_011964881.1	1019207	1021153	-	1947	648	RagB/SusD family nutrient uptake outer membrane protein				1.05756	0.903306		1.06695	0.899179
BVU_0740	BVU_RS03760	5301708	WP_011964882.1	1021182	1024319	-	3138	1045	TonB-dependent receptor				-1.08356	0.909486		-1.07449	0.950208
BVU_0741	BVU_RS03765	5301709	WP_011964883.1	1024400	1026673	-	2274	757	glycoside hydrolase family 3 C-terminal domain-containing protein	G	Metabolism		-1.20864	0.714605		-1.19744	0.751182
BVU_0742	BVU_RS03770	5301710	WP_011964884.1	1026685	1029627	-	2943	980	discoidin domain-containing protein				-1.24077	0.705447		-1.22977	0.73644
BVU_0743	BVU_RS03775	5301711	WP_011964885.1	1029657	1030679	-	1023	340	galactose mutarotase	G	Metabolism		-15.7776	0.0363243		-13.4769	0.010533
BVU_0744	BVU_RS03780	5301712	WP_011964886.1	1030769	1032388	-	1620	539	RagB/SusD family nutrient uptake outer membrane protein				-2.20038	0.0941881		-2.16894	0.0731941
BVU_0745	BVU_RS03785	5301713	WP_011964887.1	1032434	1035487	-	3054	1017	TonB-dependent receptor				-3.71573	0.100643		-3.62082	0.0619268
BVU_0746	BVU_RS03790	5301714	WP_011964888.1	1035527	1037554	-	2028	675	alpha-galactosidase				-2.02739	0.0377375		-2.01013	0.0325377
BVU_0747	BVU_RS03795	5301715	WP_011964889.1	1037758	1041795	-	4038	1345	response regulator	T; K	Information storage and processing; Cellular processes and signaling		-2.69229	3.51174e-14		-2.67182	1.96083e-12
BVU_RS03800	BVU_RS03800	23318853	NA	1041879	1043864	-	1986	661	glycoside hydrolase family 97 protein				1.27993	0.787532		1.2923	0.812791
BVU_0750	BVU_RS03805	5301717	WP_011964890.1	1043861	1047202	-	3342	1113	DUF5107 domain-containing protein	R	Poorly characterized		-1.1544	0.830835		-1.14706	0.866163
BVU_0751	BVU_RS03810	5301718	WP_011964891.1	1047215	1048609	-	1395	464	sugar porter family MFS transporter	E; G; R; P	Metabolism; Poorly characterized		-1.53719	0.647947		-1.50358	0.662805
BVU_0752	BVU_RS03815	5301719	WP_011964892.1	1048819	1051581	-	2763	920	GH92 family glycosyl hydrolase				-1.03994	0.956546		-1.03475	0.996126
BVU_0753	BVU_RS03820	5301720	WP_041174513.1	1051652	1054054	-	2403	800	glycoside hydrolase N-terminal domain-containing protein				1.07822	0.832546		1.08529	0.826169
BVU_0754	BVU_RS03825	5301721	WP_011964894.1	1054174	1056456	-	2283	760	GH92 family glycosyl hydrolase				-1.51363	0.555251		-1.50594	0.540952
BVU_0755	BVU_RS03830	5301722	WP_011964895.1	1056491	1058707	-	2217	738	GH92 family glycosyl hydrolase				-1.82296	0.261396		-1.80084	0.241753
BVU_0756	BVU_RS03835	5301723	WP_041174404.1	1058992	1062459	+	3468	1155	hypothetical protein	L	Information storage and processing		-1.04393	0.792703		-1.0358	0.863163
BVU_0757	BVU_RS03840	5301724	WP_005850669.1	1062608	1063789	-	1182	393	DUF418 domain-containing protein				1.16624	0.464082		1.17614	0.465583
BVU_0759	BVU_RS03845	5301726	WP_008781412.1	1064114	1065385	-	1272	423	ATP-binding protein	R	Poorly characterized		-1.06673	0.711245		-1.05835	0.770304
BVU_0760	BVU_RS03850	5301727	WP_011964898.1	1065609	1066781	+	1173	390	iron-containing alcohol dehydrogenase	C	Metabolism		2.27943	1.26008e-07		2.29768	4.43606e-08
BVU_0761	BVU_RS03855	5301728	WP_005850667.1	1066781	1067536	+	756	251	creatininase family protein				2.12436	0.00204854		2.13837	0.00180097
BVU_0762	BVU_RS03860	5301729	WP_005850665.1	1068185	1071526	+	3342	1113	TonB-dependent receptor				-1.30149	0.549314		-1.29094	0.546743
BVU_0763	BVU_RS03865	5301730	WP_005850663.1	1071548	1073113	+	1566	521	RagB/SusD family nutrient uptake outer membrane protein				-1.33054	0.836553		-1.31097	0.832871
BVU_0764	BVU_RS03870	5301731	WP_011964899.1	1073532	1073804	+	273	90	hypothetical protein				-7.38384	0.00337814		-7.1928	0.00205969
BVU_0765	BVU_RS03875	5301732	WP_011964900.1	1073928	1075091	+	1164	387	DUF4221 domain-containing protein				-4.30981	0.117711		-4.1487	0.0509627
BVU_0766	BVU_RS03880	5301733	WP_005844928.1	1075088	1075816	+	729	242	DUF1573 domain-containing protein				-2.11058	0.466548		-2.04241	0.332068
BVU_0767	BVU_RS03885	5301734	WP_041174405.1	1075881	1076324	-	444	147	acyl-CoA thioesterase	I	Metabolism		1.15122	0.932583		1.16288	0.96623
BVU_0768	BVU_RS03890	5301735	WP_005645980.1	1076374	1076724	+	351	116	transposase family protein				-1.44296	0.099841		-1.43068	0.10641
BVU_0769	BVU_RS03895	5301736	WP_011964719.1	1076735	1077739	+	1005	334	transposase				-1.65737	0.00511795		-1.64424	0.00482795
BVU_0770	BVU_RS03900	5301737	WP_005850660.1	1077919	1079196	+	1278	425	O-acetylhomoserine aminocarboxypropyltransferase/cysteine synthase	E	Metabolism		-1.24244	0.103461		-1.2321	0.14006
BVU_0771	BVU_RS03905	5301738	WP_011964902.1	1079207	1079935	+	729	242	SDR family NAD(P)-dependent oxidoreductase	I	Metabolism		-1.38115	0.0922679		-1.36975	0.116956
BVU_RS03910	BVU_RS03910	23318854	WP_005844920.1	1080270	1080764	+	495	164	DUF4252 domain-containing protein				6.95998	1.08572e-48		7.00676	2.51288e-40
BVU_0772	BVU_RS03915	5301739	WP_005844918.1	1080751	1081263	+	513	170	RNA polymerase sigma factor	K	Information storage and processing		7.1585	1.34464e-50		7.21278	2.37898e-45
BVU_0773	BVU_RS03920	5301740	WP_011964903.1	1081250	1081780	+	531	176	hypothetical protein				8.6549	1.62574e-31		8.70385	9.62476e-29
BVU_0774	BVU_RS03925	5301741	WP_005844914.1	1081777	1082235	+	459	152	DUF4252 domain-containing protein				8.61803	1.64562e-26		8.65832	1.14266e-25
BVU_0775	BVU_RS03930	5301742	WP_005844912.1	1082490	1083161	-	672	223	hypothetical protein				2.9388	3.3385e-33		2.96113	4.41829e-23
BVU_0776	BVU_RS03940	5301743	WP_011964904.1	1083492	1085291	+	1800	599	hypothetical protein				1.9823	5.90511e-06		1.99975	2.21979e-06
BVU_0777	BVU_RS03945	5301744	WP_005844908.1	1085386	1085925	-	540	179	hypothetical protein				4.3727	3.98099e-66		4.40583	4.9707e-44
BVU_0778	BVU_RS03950	5301745	WP_005850650.1	1086044	1086469	-	426	141	hypothetical protein				1.76614	1.08611e-08		1.77969	2.2482e-07
BVU_0779	BVU_RS03955	5301746	WP_005844904.1	1086880	1087368	-	489	162	50S ribosomal protein L17	J	Information storage and processing		1.49596	0.0031723		1.50603	0.00280666
BVU_0780	BVU_RS03960	5301747	WP_005844902.1	1087372	1088364	-	993	330	DNA-directed RNA polymerase subunit alpha	K	Information storage and processing		1.55969	0.000491667		1.57068	0.000586606
BVU_0781	BVU_RS03965	5301748	WP_005844899.1	1088376	1088981	-	606	201	30S ribosomal protein S4	J	Information storage and processing		1.40641	0.00596259		1.41654	0.00785768
BVU_0782	BVU_RS03970	5301749	WP_005844897.1	1089098	1089487	-	390	129	30S ribosomal protein S11	J	Information storage and processing		1.99821	1.58482e-05		2.0132	7.76064e-06
BVU_0783	BVU_RS03975	5301750	WP_005844895.1	1089499	1089879	-	381	126	30S ribosomal protein S13	J	Information storage and processing		1.85503	0.00114078		1.86843	0.00059578
BVU_RS21295	BVU_RS21295	31479285	WP_002558051.1	1089913	1090029	-	117	38	type B 50S ribosomal protein L36	J	Information storage and processing		1.19183	0.328418		1.20028	0.28668
BVU_4300	BVU_RS03980	9711838	WP_002558052.1	1090044	1090262	-	219	72	translation initiation factor IF-1	J	Information storage and processing		1.86903	0.000987647		1.88231	0.000432122
BVU_0784	BVU_RS03985	5301751	WP_005844893.1	1090264	1091061	-	798	265	type I methionyl aminopeptidase	J	Information storage and processing		1.61901	0.00406404		1.6303	0.00261624
BVU_0785	BVU_RS03990	5301752	WP_005844891.1	1091072	1092418	-	1347	448	preprotein translocase subunit SecY	U	Cellular processes and signaling		1.51428	0.00206476		1.52473	0.00213696
BVU_0786	BVU_RS03995	5301753	WP_005844889.1	1092423	1092869	-	447	148	50S ribosomal protein L15	J	Information storage and processing		1.7281	0.00727686		1.74004	0.00455078
BVU_0787	BVU_RS04000	5301754	WP_005844887.1	1092900	1093076	-	177	58	50S ribosomal protein L30	J	Information storage and processing		1.36916	0.158222		1.37888	0.131074
BVU_0788	BVU_RS04005	5301755	WP_005844884.1	1093086	1093601	-	516	171	30S ribosomal protein S5	J	Information storage and processing		1.52595	0.0216384		1.53673	0.015255
BVU_0789	BVU_RS04010	5301756	WP_005844882.1	1093608	1093949	-	342	113	50S ribosomal protein L18	J	Information storage and processing		1.19621	0.429108		1.20467	0.381195
BVU_0790	BVU_RS04015	5301757	WP_005844876.1	1093971	1094540	-	570	189	50S ribosomal protein L6	J	Information storage and processing		-1.0453	0.817738		-1.03785	0.859369
BVU_0791	BVU_RS04020	5301758	WP_005844874.1	1094555	1094950	-	396	131	30S ribosomal protein S8	J	Information storage and processing		-1.3455	0.0040085		-1.33554	0.0165223
BVU_0792	BVU_RS04025	5301759	WP_005844872.1	1095008	1095307	-	300	99	30S ribosomal protein S14	J	Information storage and processing		1.31182	0.0304063		1.3216	0.0325377
BVU_0793	BVU_RS04030	5301760	WP_005844870.1	1095314	1095871	-	558	185	50S ribosomal protein L5	J	Information storage and processing		1.21457	0.305421		1.2231	0.260241
BVU_0794	BVU_RS04035	5301761	WP_005844868.1	1095871	1096194	-	324	107	50S ribosomal protein L24	J	Information storage and processing		1.9015	0.00606387		1.91518	0.00354411
BVU_0795	BVU_RS04040	5301762	WP_005844866.1	1096215	1096580	-	366	121	50S ribosomal protein L14	J	Information storage and processing		1.39362	0.0894868		1.40416	0.0650749
BVU_0796	BVU_RS04045	5301763	WP_005844864.1	1096583	1096840	-	258	85	30S ribosomal protein S17	J	Information storage and processing		1.3642	0.0898754		1.37402	0.0646098
BVU_0797	BVU_RS04050	5301764	WP_005844862.1	1096852	1097046	-	195	64	50S ribosomal protein L29				1.31332	0.196258		1.32316	0.153936
BVU_0798	BVU_RS04055	5301765	WP_005844860.1	1097053	1097487	-	435	144	50S ribosomal protein L16	J	Information storage and processing		1.51812	0.0431236		1.52902	0.0322151
BVU_0799	BVU_RS04060	5301766	WP_005844858.1	1097509	1098240	-	732	243	30S ribosomal protein S3	J	Information storage and processing		1.4545	0.0778696		1.46469	0.0629488
BVU_0800	BVU_RS04065	5301767	WP_005844856.1	1098247	1098657	-	411	136	50S ribosomal protein L22	J	Information storage and processing		1.45154	0.0637313		1.46181	0.0494064
BVU_0801	BVU_RS04070	5301768	WP_002558070.1	1098694	1098963	-	270	89	30S ribosomal protein S19	J	Information storage and processing		-1.07395	0.724846		-1.0659	0.758798
BVU_0802	BVU_RS04075	5301769	WP_005850640.1	1098986	1099807	-	822	273	50S ribosomal protein L2	J	Information storage and processing		1.34414	0.0876744		1.35392	0.0725645
BVU_0803	BVU_RS04080	5301770	WP_005844851.1	1099813	1100103	-	291	96	50S ribosomal protein L23	J	Information storage and processing		1.36488	0.0798258		1.37427	0.061202
BVU_0804	BVU_RS04085	5301771	WP_005844849.1	1100125	1100751	-	627	208	50S ribosomal protein L4	J	Information storage and processing		1.2454	0.291299		1.25396	0.256445
BVU_0805	BVU_RS04090	5301772	WP_005844847.1	1100751	1101368	-	618	205	50S ribosomal protein L3	J	Information storage and processing		1.25048	0.22899		1.2592	0.201894
BVU_0806	BVU_RS04095	5301773	WP_002558075.1	1101389	1101694	-	306	101	30S ribosomal protein S10	J	Information storage and processing		1.12602	0.409948		1.13455	0.398563
BVU_0807	BVU_RS04100	5301774	WP_005844844.1	1101779	1103896	-	2118	705	elongation factor G	J	Information storage and processing		1.32665	0.110745		1.33601	0.0918537
BVU_0808	BVU_RS04105	5301775	WP_005844842.1	1103928	1104404	-	477	158	30S ribosomal protein S7	J	Information storage and processing		1.13302	0.466402		1.14116	0.433913
BVU_0809	BVU_RS04110	5301776	WP_005844840.1	1104553	1104966	-	414	137	30S ribosomal protein S12	J	Information storage and processing		1.26539	0.134288		1.27519	0.115902
BVU_0810	BVU_RS04115	5301777	WP_005844838.1	1105155	1105496	-	342	113	DUF3467 domain-containing protein				1.01844	0.925038		1.0261	0.919664
BVU_0811	BVU_RS04120	5301778	WP_011964905.1	1105717	1107372	-	1656	551	IS1182 family transposase	X	Mobile		-1.47978	0.287942		-1.46791	0.288554
BVU_0812	BVU_RS04125	5301779	WP_005844836.1	1107511	1111797	-	4287	1428	DNA-directed RNA polymerase subunit beta'	K	Information storage and processing		1.46392	0.00887734		1.47475	0.00739407
BVU_0813	BVU_RS04130	5301780	WP_005844834.1	1111836	1115648	-	3813	1270	DNA-directed RNA polymerase subunit beta	K	Information storage and processing		1.57746	0.0035941		1.58853	0.00245985
BVU_0814	BVU_RS04135	5301781	WP_005844832.1	1115751	1116125	-	375	124	50S ribosomal protein L7/L12	J	Information storage and processing		1.2612	0.0251624		1.27059	0.0489859
BVU_0815	BVU_RS04140	5301782	WP_005844830.1	1116172	1116690	-	519	172	50S ribosomal protein L10				1.5682	0.0130053		1.57895	0.00916006
BVU_0816	BVU_RS04145	5301783	WP_005844828.1	1116706	1117404	-	699	232	50S ribosomal protein L1	J	Information storage and processing		1.49214	0.0279864		1.50275	0.0208377
BVU_0817	BVU_RS04150	5301784	WP_005844826.1	1117420	1117863	-	444	147	50S ribosomal protein L11	J	Information storage and processing		1.28932	0.1232		1.29856	0.108185
BVU_0818	BVU_RS04155	5301785	WP_005844824.1	1117924	1118466	-	543	180	transcription termination/antitermination factor NusG	K	Information storage and processing		1.74027	1.10962e-05		1.75259	1.80265e-05
BVU_RS21300	BVU_RS21300	31479286	WP_005850630.1	1118480	1118674	-	195	64	preprotein translocase subunit SecE	U	Cellular processes and signaling		1.37953	0.00215412		1.38995	0.00540937
BVU_0820	BVU_RS04165	5301787	WP_005844822.1	1118821	1120005	-	1185	394	elongation factor Tu	J	Information storage and processing		2.57353	1.14065e-07		2.59236	5.28897e-08
BVU_0825	BVU_RS04190	5301792	WP_005844821.1	1120545	1120844	-	300	99	ribosome-associated translation inhibitor RaiA				-1.07481	0.506559		-1.06668	0.646571
BVU_0826	BVU_RS04195	5301793	WP_005844819.1	1120859	1121740	-	882	293	tyrosine-type recombinase/integrase	X; L	Information storage and processing; Mobile		1.77071	0.000179898		1.78341	0.000120558
BVU_0827	BVU_RS04200	5301794	WP_005844817.1	1121818	1122009	-	192	63	30S ribosomal protein S21	J	Information storage and processing		-1.46807	2.87826e-06		-1.45691	0.000501117
BVU_0828	BVU_RS04205	5301795	WP_005850627.1	1122178	1123959	+	1782	593	aminopeptidase P family protein	E	Metabolism		1.93707	5.09317e-08		1.95107	2.77756e-07
BVU_0829	BVU_RS04210	5301796	WP_005844814.1	1123969	1124493	+	525	174	gamma carbonic anhydrase family protein	R	Poorly characterized		1.40106	0.0377375		1.41169	0.0509627
BVU_0830	BVU_RS04215	5301797	WP_005850625.1	1124539	1125030	+	492	163	porin family protein				1.99573	2.25917e-06		2.01043	3.87188e-06
BVU_0831	BVU_RS21305	31479287	WP_011964906.1	1125144	1126100	+	957	318	GNAT family N-acetyltransferase	O; J	Information storage and processing; Cellular processes and signaling		-1.36466	0.378431		-1.35354	0.382624
BVU_0832	BVU_RS04225	5301799	WP_005844593.1	1126151	1126852	-	702	233	response regulator transcription factor	T; K	Information storage and processing; Cellular processes and signaling		-2.33649	0.0082334		-2.3168	0.0065595
BVU_0833	BVU_RS04230	5301800	WP_005844590.1	1126877	1128262	-	1386	461	HAMP domain-containing histidine kinase	T	Cellular processes and signaling		-1.93391	0.00624984		-1.91674	0.00547489
BVU_0834	BVU_RS04235	5301801	WP_005850621.1	1128384	1130681	+	2298	765	outer membrane beta-barrel protein				1.51016	0.0598878		1.51997	0.0578629
BVU_0835	BVU_RS04240	5301802	WP_011964907.1	1130747	1132441	-	1695	564	PDZ domain-containing protein	O	Cellular processes and signaling		5.31356	1.25107e-39		5.35448	5.86591e-37
BVU_0836	BVU_RS04245	5301803	WP_011964908.1	1132485	1133471	-	987	328	adenosine kinase	G	Metabolism		1.52568	0.0689363		1.53647	0.0520983
BVU_0839	BVU_RS04260	5301806	WP_011964909.1	1134080	1138120	-	4041	1346	response regulator	T; K	Information storage and processing; Cellular processes and signaling		-1.79215	0.00783083		-1.77846	0.0103235
BVU_0840	BVU_RS04265	5301807	WP_011964910.1	1138333	1139832	+	1500	499	hypothetical protein				-5.00311	0.160769		-4.69292	0.0876497
BVU_0841	BVU_RS04270	5301808	WP_011964911.1	1139855	1142893	+	3039	1012	TonB-dependent receptor				-3.90057	0.0237604		-3.81076	0.0120584
BVU_0842	BVU_RS04275	5301809	WP_005844547.1	1142911	1144569	+	1659	552	RagB/SusD family nutrient uptake outer membrane protein				-2.01851	0.345291		-1.98251	0.309898
BVU_0843	BVU_RS04280	5301810	WP_011964912.1	1144686	1146284	+	1599	532	beta-glycosidase				-1.35068	0.837092		-1.32118	0.864142
BVU_0844	BVU_RS04285	5301811	WP_011964913.1	1146297	1147862	+	1566	521	xylanase				-1.09207	0.91674		-1.08376	0.94496
BVU_0845	BVU_RS04290	5301812	WP_005844540.1	1147943	1148965	-	1023	340	LacI family DNA-binding transcriptional regulator	K	Information storage and processing		-1.27	0.240541		-1.2598	0.284648
BVU_0846	BVU_RS04295	5301813	WP_011964915.1	1149105	1150655	-	1551	516	alkyl hydroperoxide reductase subunit F	O; I	Metabolism; Cellular processes and signaling		2.38678	1.02458e-05		2.40705	2.5906e-06
BVU_0847	BVU_RS04300	5301814	WP_007839044.1	1150668	1151234	-	567	188	peroxiredoxin	V	Cellular processes and signaling		3.85108	5.2061e-20		3.87988	5.17089e-21
BVU_0848	BVU_RS04305	5301815	WP_011964916.1	1151741	1152664	+	924	307	magnesium transporter CorA family protein	P	Metabolism		1.1381	0.328986		1.14708	0.366256
BVU_0849	BVU_RS04310	5301816	WP_022508485.1	1152758	1153954	-	1197	398	PepSY domain-containing protein	S	Poorly characterized		4.14994	9.27777e-07		4.17031	7.00419e-07
BVU_0850	BVU_RS04315	5301817	WP_011964918.1	1153971	1155371	-	1401	466	DUF4374 domain-containing protein				2.37328	0.00855368		2.39069	0.00603853
BVU_0851	BVU_RS04320	5301818	WP_011964919.1	1155429	1157816	-	2388	795	TonB-dependent receptor	P	Metabolism		2.05216	0.0253177		2.06318	0.0198788
BVU_0852	BVU_RS04325	5301819	WP_011964920.1	1158040	1158618	+	579	192	DNA-3-methyladenine glycosylase I	L	Information storage and processing		1.12094	0.407295		1.12945	0.455057
BVU_0853	BVU_RS04330	5301820	WP_011964921.1	1158941	1159291	+	351	116	transposase family protein				-1.01784	0.9614		-1.01015	1
BVU_0854	BVU_RS04335	5301821	WP_005645970.1	1159302	1160306	+	1005	334	transposase				-1.65948	0.00793596		-1.64634	0.00854775
BVU_0857	BVU_RS04350	5301824	WP_005850597.1	1160687	1161679	-	993	330	aldo/keto reductase	H; R	Metabolism; Poorly characterized		1.25214	0.121057		1.26182	0.131002
BVU_0858	BVU_RS04355	5301825	WP_011964922.1	1161703	1163043	-	1341	446	argininosuccinate lyase				1.08372	0.614302		1.09186	0.586061
BVU_0859	BVU_RS04360	5301826	WP_005844515.1	1163058	1163462	-	405	134	hypothetical protein				1.09046	0.749143		1.0984	0.728065
BVU_0860	BVU_RS04365	5301827	WP_005844513.1	1163560	1164198	-	639	212	orotate phosphoribosyltransferase	F	Metabolism		1.42407	0.0047593		1.43474	0.00593312
BVU_0861	BVU_RS04370	5301828	WP_011964923.1	1164298	1164993	-	696	231	ComF family protein	R	Poorly characterized		1.11039	0.705447		1.1185	0.70173
BVU_0862	BVU_RS04375	5301829	WP_008666702.1	1164974	1165459	-	486	161	RecX family transcriptional regulator				2.16505	0.0898754		2.17538	0.0727583
BVU_0863	BVU_RS04380	5301830	WP_008666701.1	1165461	1166297	-	837	278	peptide chain release factor N(5)-glutamine methyltransferase	R; J; Q	Information storage and processing; Metabolism; Poorly characterized		-2.19222	0.000356789		-2.17168	0.000357047
BVU_0864	BVU_RS04385	5301831	WP_008666700.1	1166342	1167394	+	1053	350	bifunctional diaminohydroxyphosphoribosylaminopyrimidine deaminase/5-amino-6-(5-phosphoribosylamino)uracil reductase RibD	H	Metabolism		-1.18828	0.39447		-1.17868	0.443683
BVU_0865	BVU_RS04390	5301832	WP_011964924.1	1167522	1168919	+	1398	465	hypothetical protein				1.59867	1.39597e-09		1.61087	6.10753e-06
BVU_0866	BVU_RS04395	5301833	WP_005844501.1	1168953	1169684	+	732	243	isoprenyl transferase	I	Metabolism		1.54939	4.44678e-08		1.56125	2.95386e-05
BVU_0867	BVU_RS04400	23318857	NA	1169696	1172338	+	2643	880	outer membrane protein assembly factor BamA (with repaired frameshift error)				1.94944	1.06785e-18		1.9644	9.01668e-11
BVU_0869	BVU_RS04405	5301836	WP_005844497.1	1172358	1172873	+	516	171	OmpH family outer membrane protein				2.73027	2.00604e-11		2.74837	3.84424e-12
BVU_0870	BVU_RS04410	5301837	WP_005844495.1	1172931	1173434	+	504	167	OmpH family outer membrane protein				1.84086	2.08829e-08		1.85423	1.42204e-07
BVU_0871	BVU_RS04415	5301838	WP_005844493.1	1173537	1174382	+	846	281	glutamate racemase				-1.019	0.921366		-1.01119	0.976929
BVU_0872	BVU_RS04420	5301839	WP_005844490.1	1174439	1175311	+	873	290	pyridoxamine kinase				1.22613	0.345291		1.23517	0.343247
BVU_0873	BVU_RS04425	5301840	WP_005844488.1	1175698	1176936	-	1239	412	ABC transporter permease	V	Cellular processes and signaling		1.02451	0.852399		1.03243	0.845266
BVU_0874	BVU_RS04430	5301841	WP_005844486.1	1176946	1177281	-	336	111	30S ribosome-binding factor RbfA	J	Information storage and processing		1.38007	0.0282518		1.38963	0.0272848
BVU_0875	BVU_RS04435	5301842	WP_005844483.1	1177355	1177993	-	639	212	class I SAM-dependent methyltransferase	J	Information storage and processing		1.16428	0.268366		1.17287	0.264667
BVU_0876	BVU_RS04440	5301843	WP_005850571.1	1178009	1179472	-	1464	487	pyruvate kinase	G	Metabolism		1.15924	0.222512		1.16781	0.245361
BVU_0877	BVU_RS04445	5301844	WP_008781394.1	1179505	1179927	-	423	140	type II 3-dehydroquinate dehydratase				-1.45757	0.00357442		-1.44664	0.00484031
BVU_0878	BVU_RS04450	5301845	WP_005844476.1	1179994	1180935	+	942	313	site-specific tyrosine recombinase XerD	X; L	Information storage and processing; Mobile		-1.40586	0.0771893		-1.39523	0.101059
BVU_0879	BVU_RS04455	5301846	WP_005844474.1	1181077	1182753	+	1677	558	tetratricopeptide repeat protein				1.78722	1.01732e-09		1.80088	1.22588e-07
BVU_0880	BVU_RS04460	5301847	WP_005850569.1	1182907	1183974	+	1068	355	DUF4369 domain-containing protein				1.16081	0.275426		1.16988	0.321104
BVU_0881	BVU_RS04465	5301848	WP_005844470.1	1183979	1185517	+	1539	512	YifB family Mg chelatase-like AAA ATPase	O	Cellular processes and signaling		-1.03521	0.830835		-1.02771	0.890124
BVU_RS22495	BVU_RS22495	58789733	WP_005850567.1	1185519	1185686	-	168	55	hypothetical protein				-1.2098	0.846402		-1.20493	0.871911
BVU_0882	BVU_RS04470	5301849	WP_005850560.1	1185973	1188015	+	2043	680	methionine--tRNA ligase	J	Information storage and processing		-1.14723	0.175002		-1.13847	0.303836
BVU_0883	BVU_RS04475	5301850	WP_005850555.1	1188097	1189533	+	1437	478	lipopolysaccharide biosynthesis protein	M	Cellular processes and signaling		-1.33628	0.0369375		-1.32604	0.0642917
BVU_0884	BVU_RS04480	5301851	WP_005850553.1	1189533	1190558	+	1026	341	acyltransferase				1.29853	0.21119		1.30868	0.203169
BVU_0885	BVU_RS04485	5301852	WP_005844462.1	1190581	1191411	-	831	276	hypothetical protein				1.90792	1.01135e-06		1.92173	1.00997e-06
BVU_0886	BVU_RS04490	5301853	WP_005850549.1	1191502	1193307	+	1806	601	aminotransferase class I/II-fold pyridoxal phosphate-dependent enzyme	J; M	Information storage and processing; Cellular processes and signaling		-1.20729	0.129721		-1.19787	0.194455
BVU_0887	BVU_RS04495	5301854	WP_005850534.1	1193304	1194404	+	1101	366	NAD/NADP octopine/nopaline dehydrogenase family protein				-1.12299	0.488065		-1.11452	0.572003
BVU_0888	BVU_RS04500	5301855	WP_005844456.1	1194408	1195205	+	798	265	LicD family protein				-1.28023	0.0820591		-1.2702	0.150142
BVU_0889	BVU_RS04505	5301856	WP_005844454.1	1195219	1196235	+	1017	338	hypothetical protein				-1.1627	0.405653		-1.15429	0.475437
BVU_0890	BVU_RS04510	5301857	WP_008666693.1	1196208	1197323	+	1116	371	glycosyltransferase family 4 protein	M	Cellular processes and signaling		-1.30484	0.116487		-1.29544	0.149823
BVU_0891	BVU_RS04515	5301858	WP_005844449.1	1197336	1198598	+	1263	420	glycosyltransferase	M	Cellular processes and signaling		-1.52118	0.000419345		-1.5091	0.000877406
BVU_0892	BVU_RS04520	5301859	WP_005844447.1	1198591	1199337	+	747	248	glycosyltransferase	M; N	Cellular processes and signaling		-1.38704	0.000179258		-1.37635	0.00386379
BVU_0893	BVU_RS04525	5301860	WP_005844445.1	1199363	1201855	-	2493	830	YfhO family protein				1.83987	4.563e-07		1.85393	1.08633e-06
BVU_0894	BVU_RS04530	5301861	WP_005844442.1	1201940	1202635	+	696	231	5'-methylthioadenosine/adenosylhomocysteine nucleosidase	H; F	Metabolism		2.63875	2.91907e-18		2.65899	3.07834e-17
BVU_0895	BVU_RS04535	5301862	WP_005844440.1	1202647	1203132	+	486	161	S-ribosylhomocysteine lyase				4.24095	3.03047e-23		4.27413	8.20426e-24
BVU_0896	BVU_RS04540	5301863	WP_005844439.1	1203235	1203504	-	270	89	30S ribosomal protein S15	J	Information storage and processing		-1.35802	0.0157231		-1.34796	0.0235863
BVU_0897	BVU_RS04545	5301864	WP_005850422.1	1203785	1204084	-	300	99	hypothetical protein				-1.2165	0.899537		-1.2239	0.93958
BVU_0898	BVU_RS04550	5301865	WP_005844436.1	1204096	1204341	-	246	81	hypothetical protein				1.1455	NA		1.23392	1
BVU_0899	BVU_RS04555	5301866	WP_041174514.1	1204359	1206473	-	2115	704	DUF4906 domain-containing protein				1.56231	0.704599		1.55849	0.681714
BVU_0900	BVU_RS04560	5301867	WP_005844431.1	1206510	1207613	-	1104	367	FimB/Mfa2 family fimbrial subunit				-11.1545	NA		-20.1998	0.126588
BVU_0901	BVU_RS04565	5301868	WP_011964930.1	1207637	1208683	-	1047	348	FimB/Mfa2 family fimbrial subunit				-2.94504	NA		-5.83403	0.675295
BVU_0902	BVU_RS04570	5301869	NA	1208768	1209442	-	675	224	Mfa1 fimbrilin C-terminal domain-containing protein				-1.41224	NA		-3.31864	1
BVU_0903	BVU_RS04575	5301870	WP_008671451.1	1209524	1210033	+	510	169	IS66 family insertion sequence element accessory protein TnpB				-1.37744	0.727136		-1.36063	0.724269
BVU_0904	BVU_RS04580	5301871	WP_011964728.1	1210102	1211715	+	1614	537	IS66-like element ISBvu4 family transposase	X	Mobile		-1.30552	0.0610999		-1.29453	0.077248
BVU_0905	BVU_RS04585	5301872	NA	1211816	1212844	-	1029	342	Mfa1 family fimbria major subunit				1.52901	0.847269		1.48303	0.890976
BVU_0907	BVU_RS04595	5301874	WP_005844424.1	1213669	1215129	-	1461	486	DUF3868 domain-containing protein				-1.05765	0.905681		-1.04804	0.933384
BVU_0908	BVU_RS04600	5301875	WP_005844422.1	1215142	1215711	-	570	189	DUF3575 domain-containing protein				1.35398	NA		1.39475	0.940329
BVU_0909	BVU_RS04605	5301876	WP_008666681.1	1216151	1216756	+	606	201	DUF5033 domain-containing protein				-2.42669	4.05011e-06		-2.40709	1.46772e-06
BVU_0911	BVU_RS04615	5301878	WP_008670158.1	1217672	1218124	+	453	150	DUF4373 domain-containing protein				-1.51953	0.601047		-1.50002	0.609784
BVU_0912	BVU_RS04620	5301879	WP_011964935.1	1218153	1219247	+	1095	364	DUF4373 domain-containing protein				1.25205	0.517026		1.26307	0.48973
BVU_0913	BVU_RS04625	5301880	WP_011964936.1	1219404	1220321	+	918	305	toprim domain-containing protein				1.46821	0.433372		1.4781	0.406673
BVU_0914	BVU_RS04630	5301881	WP_011964937.1	1220341	1220778	+	438	145	hypothetical protein				1.32839	0.650569		1.34274	0.623101
BVU_0915	BVU_RS04635	5301882	WP_011964938.1	1220789	1221064	+	276	91	DUF2786 domain-containing protein				1.06271	0.95578		1.06727	0.980551
BVU_0916	BVU_RS04640	5301883	WP_011964939.1	1221198	1221542	+	345	114	hypothetical protein				-1.28097	0.709547		-1.26573	0.72087
BVU_RS04645	BVU_RS04645	23318859	WP_158303733.1	1221622	1221894	+	273	90	hypothetical protein				-3.391	0.194123		-3.29595	0.140004
BVU_0918	BVU_RS04650	5301885	WP_011964941.1	1221900	1222343	+	444	147	hypothetical protein				-2.0874	0.571361		-2.02326	0.541494
BVU_0919	BVU_RS04655	5301886	WP_011964942.1	1222382	1222600	+	219	72	hypothetical protein				-1.20185	0.839403		-1.19044	0.890197
BVU_RS04660	BVU_RS04660	23318860	WP_041174515.1	1222614	1222859	+	246	81	hypothetical protein				-1.08852	0.917092		-1.07895	0.96263
BVU_0920	BVU_RS04665	5301887	WP_008670593.1	1222862	1223146	+	285	94	DUF3127 domain-containing protein				1.67728	0.13394		1.68461	0.113032
BVU_0921	BVU_RS04670	5301888	WP_008670592.1	1223143	1223697	+	555	184	DUF3575 domain-containing protein				2.06498	0.00663376		2.07907	0.00598579
BVU_0922	BVU_RS04675	5301889	WP_011964944.1	1223707	1225770	+	2064	687	hypothetical protein				1.11582	0.772989		1.12515	0.761961
BVU_0923	BVU_RS04680	5301890	WP_011964945.1	1225760	1226626	+	867	288	hypothetical protein				1.22159	0.664332		1.232	0.645772
BVU_0924	BVU_RS04685	5301891	WP_011964946.1	1226663	1227610	+	948	315	fimbrillin family protein				1.66659	0.138694		1.67882	0.116187
BVU_0925	BVU_RS04690	5301892	WP_011964947.1	1227658	1229247	+	1590	529	fimbrillin family protein				1.88474	0.0363243		1.89743	0.0314163
BVU_0926	BVU_RS04695	5301893	WP_011964948.1	1229271	1230068	+	798	265	fimbrillin family protein				1.11488	0.784372		1.1243	0.776606
BVU_RS22500	BVU_RS22500	58789734	WP_041174407.1	1230076	1230396	+	321	106	hypothetical protein				-1.08265	0.901913		-1.07108	0.936466
BVU_0927	BVU_RS04705	23318862	WP_032949216.1	1230393	1230734	+	342	113	hypothetical protein				1.22163	0.759338		1.23239	0.765532
BVU_0928	BVU_RS04710	5301895	WP_011964950.1	1230703	1233123	+	2421	806	conjugal transfer protein				1.87165	0.00780737		1.88745	0.00634798
BVU_0929	BVU_RS04715	5301896	WP_011964951.1	1233153	1233674	+	522	173	conjugal transfer protein TraI				-1.14598	0.882603		-1.12628	0.945353
BVU_0930	BVU_RS04720	5301897	WP_011964952.1	1233676	1234449	+	774	257	hypothetical protein				1.22758	0.689685		1.24024	0.67256
BVU_0931	BVU_RS04725	5301898	WP_007839629.1	1234455	1235078	+	624	207	membrane protein				1.22303	0.79513		1.23455	0.811
BVU_0932	BVU_RS04730	5301899	WP_011964953.1	1235075	1236046	+	972	323	conjugative transposon protein TraM				1.19898	0.53607		1.20734	0.526826
BVU_0933	BVU_RS04735	5301900	WP_011964954.1	1236079	1236534	+	456	151	hypothetical protein				1.64578	0.476048		1.65522	0.420817
BVU_RS04760	BVU_RS04760	23318866	WP_008670649.1	1238518	1238751	+	234	77	hypothetical protein				-1.29311	0.751673		-1.27934	0.775911
BVU_0940	BVU_RS04770	5301907	WP_011964960.1	1239345	1240499	+	1155	384	conjugative transposon protein TraN				1.69403	0.194123		1.70766	0.1665
BVU_0941	BVU_RS04775	5301908	WP_011964961.1	1240496	1241056	+	561	186	M23 family metallopeptidase	M	Cellular processes and signaling		-1.57988	0.678832		-1.55106	0.696877
BVU_RS04780	BVU_RS04780	23318867	WP_008670646.1	1241028	1241369	+	342	113	hypothetical protein				1.33056	0.645585		1.34398	0.63226
BVU_0942	BVU_RS21025	25120140	NA	1241366	1241687	+	322	106.333	HTH domain-containing protein				1.42529	0.455113		1.43878	0.429929
BVU_0943	BVU_RS04790	5301910	WP_011964963.1	1241684	1242745	+	1062	353	hypothetical protein				2.0734	0.0746635		2.08785	0.0588484
BVU_0944	BVU_RS04795	5301911	WP_011964964.1	1243619	1244167	-	549	182	RNA polymerase sigma-70 factor	K	Information storage and processing		-14.7864	6.40064e-25		-14.6782	3.36672e-24
BVU_0945	BVU_RS21030	25120141	WP_080510724.1	1244689	1245405	+	717	238	FecR family protein				-1.20931	0.772026		-1.19445	0.786649
BVU_0946	BVU_RS04805	5301913	WP_011964966.1	1245444	1248845	+	3402	1133	TonB-dependent receptor				-1.91465	0.000444176		-1.90003	0.00067478
BVU_0947	BVU_RS04810	5301914	WP_011964967.1	1248858	1250771	+	1914	637	RagB/SusD family nutrient uptake outer membrane protein				-1.75144	0.116037		-1.74029	0.106365
BVU_0948	BVU_RS04815	5301915	WP_011964968.1	1250808	1252160	+	1353	450	DUF1735 domain-containing protein				-1.29759	0.48415		-1.28386	0.491974
BVU_0949	BVU_RS04820	5301916	WP_011964969.1	1252260	1255169	+	2910	969	M60 family metallopeptidase				-1.63719	0.0279517		-1.62227	0.0352147
BVU_0950	BVU_RS04825	5301917	WP_011964970.1	1255301	1256947	+	1647	548	Gfo/Idh/MocA family oxidoreductase				-1.54928	0.20052		-1.53723	0.199481
BVU_0951	BVU_RS04830	5301918	WP_011964971.1	1257234	1259048	-	1815	604	fimbrillin family protein				-1.25552	0.0292916		-1.24528	0.0786003
BVU_0952	BVU_RS04835	5301919	WP_011964972.1	1259119	1259397	-	279	92	hypothetical protein				-1.00682	0.969017		1.00123	1
BVU_0953	BVU_RS04840	5301920	WP_011964973.1	1259413	1260147	-	735	244	AAA family ATPase	D; N	Cellular processes and signaling		-1.06125	0.657388		-1.05269	0.738074
BVU_0954	BVU_RS04845	5301921	WP_008671547.1	1260643	1260885	+	243	80	hypothetical protein				-1.06837	0.940581		-1.05387	0.970267
BVU_0955	BVU_RS04850	5301922	WP_011964974.1	1260975	1261814	+	840	279	DNA adenine methylase				2.20152	0.00960494		2.22063	0.00697983
BVU_RS04860	BVU_RS04860	23318870	WP_041174410.1	1262708	1263019	-	312	103	hypothetical protein				-3.27288	0.395044		-3.2277	0.0947218
BVU_0958	BVU_RS04865	23318871	WP_011964977.1	1263912	1264103	+	192	63	hypothetical protein				-4.20323	3.12271e-07		-4.15354	1.97169e-07
BVU_0959	BVU_RS04870	5301926	WP_011964978.1	1264336	1267431	+	3096	1031	TonB-dependent receptor				-11.3121	7.22082e-67		-11.2199	4.17174e-60
BVU_0960	BVU_RS04875	5301927	WP_011964979.1	1267460	1269097	+	1638	545	RagB/SusD family nutrient uptake outer membrane protein				-7.67831	1.20456e-47		-7.61132	6.91763e-39
BVU_0961	BVU_RS04880	5301928	WP_011964980.1	1269264	1269668	+	405	134	hypothetical protein				-1.97687	0.194123		-1.95454	0.1521
BVU_0962	BVU_RS04885	5301929	WP_011964981.1	1269674	1271029	+	1356	451	hypothetical protein				-1.78205	0.0736652		-1.76429	0.0690727
BVU_0963	BVU_RS04890	5301930	WP_011964982.1	1271168	1274629	+	3462	1153	hypothetical protein				-1.84054	0.0662578		-1.82203	0.0606965
BVU_0965	BVU_RS04900	5301932	WP_011964984.1	1275041	1276645	+	1605	534	type IV secretion system DNA-binding domain-containing protein				-1.04594	0.907734		-1.03796	0.943077
BVU_0966	BVU_RS04905	5301933	WP_041174412.1	1276658	1277608	-	951	316	hypothetical protein				1.80765	0.00545601		1.82116	0.00506679
BVU_0967	BVU_RS04910	5301934	WP_011964986.1	1277598	1278140	-	543	180	hypothetical protein				1.61122	0.268782		1.62285	0.233575
BVU_0969	BVU_RS04915	5301936	WP_011964988.1	1278766	1279713	+	948	315	amidoligase family protein				-1.01171	0.948047		-1.00381	1
BVU_0970	BVU_RS04920	5301937	WP_008670776.1	1279710	1279955	+	246	81	hypothetical protein				-1.52119	0.0425989		-1.5075	0.0439359
BVU_0971	BVU_RS04925	5301938	WP_011964989.1	1280449	1282008	+	1560	519	IS21 family transposase	X	Mobile		-2.35507	3.8753e-05		-2.33365	7.53516e-05
BVU_0972	BVU_RS04930	5301939	WP_011964990.1	1281995	1282792	+	798	265	IS21-like element helper ATPase IstB	L	Information storage and processing		-2.56468	0.0260186		-2.52978	0.0183674
BVU_0973	BVU_RS04935	5301940	WP_041174517.1	1282836	1286942	+	4107	1368	response regulator	T; K	Information storage and processing; Cellular processes and signaling		-3.74885	0.000818077		-3.69189	0.000249541
BVU_0974	BVU_RS04940	5301941	WP_005844415.1	1287009	1288811	+	1803	600	translational GTPase TypA				1.37667	0.00215412		1.38705	0.00631717
BVU_0975	BVU_RS04945	5301942	WP_011964992.1	1288872	1289522	-	651	216	nitroreductase family protein	C	Metabolism		6.15178	9.34863e-34		6.19265	1.00231e-34
BVU_0976	BVU_RS04950	5301943	WP_005844412.1	1289628	1291235	-	1608	535	phosphoenolpyruvate carboxykinase (ATP)	C	Metabolism		1.89989	4.12408e-10		1.91395	1.08255e-08
BVU_0977	BVU_RS04955	5301944	WP_005844410.1	1291496	1292155	+	660	219	uracil phosphoribosyltransferase				-1.07929	0.72125		-1.07053	0.779266
BVU_0978	BVU_RS04960	5301945	WP_005844408.1	1292312	1293316	-	1005	334	2-oxoacid:ferredoxin oxidoreductase subunit beta	C	Metabolism		1.08262	0.537171		1.09054	0.544324
BVU_0979	BVU_RS04965	5301946	WP_005844406.1	1293340	1295187	-	1848	615	2-oxoacid:acceptor oxidoreductase subunit alpha	C	Metabolism		1.56518	0.000947426		1.57686	0.000885549
BVU_0981	BVU_RS04975	5301948	WP_005844404.1	1295740	1296930	-	1191	396	glycine C-acetyltransferase	H	Metabolism		1.53986	0.000215977		1.55096	0.000498412
BVU_0982	BVU_RS04980	5301949	WP_005844402.1	1297101	1298054	+	954	317	NAD-dependent epimerase/dehydratase family protein	M	Cellular processes and signaling		-3.86797	2.43852e-22		-3.83497	1.1495e-17
BVU_0983	BVU_RS04985	5301950	WP_005844412.1	1298303	1299910	-	1608	535	phosphoenolpyruvate carboxykinase (ATP)	C	Metabolism		1.92339	1.88196e-10		1.93759	5.73454e-09
BVU_0984	BVU_RS04990	5301951	WP_005844410.1	1300171	1300830	+	660	219	uracil phosphoribosyltransferase				1.26992	0.193701		1.28013	0.214428
BVU_0985	BVU_RS04995	5301952	WP_005844408.1	1300987	1301991	-	1005	334	2-oxoacid:ferredoxin oxidoreductase subunit beta	C	Metabolism		1.12572	0.330634		1.13411	0.346871
BVU_0986	BVU_RS05000	5301953	WP_005844406.1	1302015	1303862	-	1848	615	2-oxoacid:acceptor oxidoreductase subunit alpha	C	Metabolism		1.41799	0.00994652		1.42865	0.0103334
BVU_0988	BVU_RS05010	5301955	WP_005844404.1	1304415	1305605	-	1191	396	glycine C-acetyltransferase	H	Metabolism		1.59084	0.000140123		1.60248	0.000237429
BVU_0989	BVU_RS05015	5301956	WP_005844402.1	1305776	1306729	+	954	317	NAD-dependent epimerase/dehydratase family protein	M	Cellular processes and signaling		-3.99933	5.2875e-18		-3.96401	1.33588e-15
BVU_0990	BVU_RS05020	5301957	WP_011964993.1	1306872	1307936	+	1065	354	sugar kinase	G	Metabolism		-3.02529	0.000291468		-2.99914	0.000223883
BVU_0991	BVU_RS05025	5301958	WP_005844398.1	1308201	1311188	-	2988	995	protein translocase subunit SecDF	U	Cellular processes and signaling		1.15152	0.145745		1.16016	0.226929
BVU_0992	BVU_RS05030	5301959	WP_008666673.1	1311367	1313454	-	2088	695	M3 family metallopeptidase	O	Cellular processes and signaling		2.15002	1.16925e-12		2.16638	3.15621e-11
BVU_0993	BVU_RS05035	5301960	WP_011964994.1	1313481	1314560	-	1080	359	endonuclease/exonuclease/phosphatase family protein				2.55346	6.7624e-19		2.57204	9.54587e-17
BVU_0994	BVU_RS05040	5301961	WP_005850230.1	1314564	1315457	-	894	297	rhomboid family intramembrane serine protease	O	Cellular processes and signaling		2.55322	3.01362e-18		2.57202	1.02328e-15
BVU_0995	BVU_RS05045	5301962	WP_005850228.1	1315438	1316115	-	678	225	rhomboid family intramembrane serine protease	O	Cellular processes and signaling		2.54387	2.33195e-17		2.56325	1.24552e-15
BVU_0996	BVU_RS05050	5301963	WP_005844385.1	1316326	1316598	+	273	90	HU family DNA-binding protein	L	Information storage and processing		-1.04442	0.813187		-1.03606	0.861985
BVU_0997	BVU_RS05055	5301964	WP_011964995.1	1316691	1320020	+	3330	1109	DUF4981 domain-containing protein				1.09829	0.417591		1.10683	0.442649
BVU_0998	BVU_RS05060	5301965	WP_005844381.1	1320192	1320662	+	471	156	virulence RhuM family protein				-2.39275	0.00697889		-2.36593	0.00569679
BVU_0999	BVU_RS05065	5301966	WP_011964996.1	1320665	1321720	+	1056	351	tRNA 2-thiouridine(34) synthase MnmA	J	Information storage and processing		-1.70496	0.0140307		-1.68971	0.0168311
BVU_1000	BVU_RS05070	5301967	WP_011964997.1	1321868	1323430	+	1563	520	arylsulfatase	P	Metabolism		-1.88943	0.0114076		-1.87183	0.0129177
BVU_1001	BVU_RS05075	5301968	WP_005844374.1	1324232	1326211	-	1980	659	carbohydrate binding domain-containing protein				1.012	0.939713		1.01971	0.933518
BVU_1002	BVU_RS05080	5301969	WP_008666664.1	1326235	1327770	-	1536	511	arabinan endo-1%2C5-alpha-L-arabinosidase				-1.40141	0.112963		-1.38941	0.139068
BVU_1003	BVU_RS05085	5301970	WP_011964998.1	1328050	1332276	+	4227	1408	response regulator	T; K	Information storage and processing; Cellular processes and signaling		-2.49959	6.08883e-05		-2.47813	7.89784e-05
BVU_1004	BVU_RS05090	5301971	WP_041174518.1	1332409	1334337	+	1929	642	glycoside hydrolase family 97 protein				-2.26594	0.172659		-2.23354	0.142591
BVU_1005	BVU_RS05095	5301972	WP_005850211.1	1334776	1337985	+	3210	1069	TonB-dependent receptor				-2.79214	0.151391		-2.74195	0.130134
BVU_1006	BVU_RS05100	5301973	WP_005844363.1	1338005	1339756	+	1752	583	RagB/SusD family nutrient uptake outer membrane protein				1.28149	0.913565		1.29408	0.951299
BVU_1007	BVU_RS05105	5301974	WP_011965000.1	1339781	1341559	+	1779	592	bacterial Ig-like domain-containing protein				-1.21699	0.742557		-1.20801	0.772036
BVU_1008	BVU_RS05110	5301975	WP_005850207.1	1341633	1343516	+	1884	627	arabinan endo-1%2C5-alpha-L-arabinosidase				1.68217	0.505825		1.69374	0.513704
BVU_1009	BVU_RS05115	5301976	WP_011965001.1	1343891	1345372	+	1482	493	cysteine--tRNA ligase	J	Information storage and processing		1.08478	0.476379		1.09335	0.517653
BVU_1010	BVU_RS05120	5301977	WP_008781360.1	1345599	1347131	+	1533	510	aromatic amino acid lyase				-1.66712	1.97521e-08		-1.65403	4.00582e-06
BVU_1011	BVU_RS05125	5301978	WP_011965002.1	1347128	1347856	+	729	242	3-oxoacyl-ACP reductase FabG	I	Metabolism		-1.60527	3.34016e-07		-1.59272	2.12187e-05
BVU_1012	BVU_RS05130	5301979	WP_011965003.1	1347864	1349093	+	1230	409	beta-ketoacyl-[acyl-carrier-protein] synthase family protein	Q; I	Metabolism		-1.45131	0.00148968		-1.4393	0.00333478
BVU_1013	BVU_RS05135	5301980	WP_005844349.1	1349115	1349366	+	252	83	acyl carrier protein	I	Metabolism		-1.42243	0.0388918		-1.41155	0.0402692
BVU_1014	BVU_RS05140	5301981	WP_011965004.1	1349366	1350250	+	885	294	acyltransferase				-1.4248	0.005222		-1.41375	0.00911535
BVU_1015	BVU_RS05145	5301982	WP_011965005.1	1350264	1351334	+	1071	356	methyltransferase domain-containing protein	R; Q	Metabolism; Poorly characterized		-1.66818	1.29317e-05		-1.65463	6.1467e-05
BVU_1016	BVU_RS05150	5301983	WP_005844343.1	1351331	1351768	+	438	145	hydroxymyristoyl-ACP dehydratase				-1.33554	0.0833773		-1.32477	0.0989668
BVU_1017	BVU_RS05155	5301984	WP_011965006.1	1351765	1352208	+	444	147	acyl-CoA thioesterase	I	Metabolism		-1.39332	0.0401162		-1.3818	0.0578629
BVU_1018	BVU_RS05160	5301985	WP_005844339.1	1352193	1353923	+	1731	576	beta-ACP synthase	Q; I	Metabolism		-1.36261	0.0338917		-1.35112	0.0409265
BVU_1019	BVU_RS05165	5301986	WP_005844336.1	1353929	1354186	+	258	85	acyl carrier protein	I	Metabolism		-1.81858	0.000359569		-1.80351	0.000766313
BVU_1020	BVU_RS05170	5301987	WP_011965007.1	1354183	1355373	+	1191	396	beta-ketoacyl-[acyl-carrier-protein] synthase family protein	Q; I	Metabolism		-2.33453	4.20361e-09		-2.31509	1.76349e-09
BVU_1021	BVU_RS05175	5301988	WP_041174414.1	1355377	1356330	+	954	317	beta-ketoacyl synthase chain length factor				-1.24806	0.193875		-1.23874	0.251364
BVU_1022	BVU_RS05180	5301989	WP_008666646.1	1356444	1357298	+	855	284	KilA-N domain-containing protein				-1.44078	0.0677273		-1.43084	0.0720907
BVU_1023	BVU_RS05185	5301990	WP_008666644.1	1357349	1358041	+	693	230	polysaccharide deacetylase family protein	G; M	Metabolism; Cellular processes and signaling		-1.2806	0.322709		-1.27072	0.348085
BVU_1024	BVU_RS05190	5301991	WP_041174415.1	1358779	1359414	+	636	211	outer membrane lipoprotein carrier protein LolA				-1.10925	0.660796		-1.10021	0.681543
BVU_1025	BVU_RS05195	5301992	WP_011965010.1	1359389	1359931	+	543	180	hypothetical protein				-1.55651	0.00606356		-1.54372	0.00739635
BVU_1026	BVU_RS05200	5301993	WP_011965011.1	1359933	1360313	+	381	126	hydroxymyristoyl-ACP dehydratase				-1.79536	0.0320101		-1.77842	0.0290928
BVU_1027	BVU_RS05205	5301994	WP_011965012.1	1360422	1360706	+	285	94	hypothetical protein				-1.32731	0.350963		-1.31738	0.351732
BVU_1028	BVU_RS05210	5301995	WP_011965013.1	1360779	1361963	+	1185	394	DUF4221 domain-containing protein				-2.94435	0.137668		-2.88499	0.115159
BVU_1029	BVU_RS05215	5301996	WP_011965014.1	1362085	1363278	+	1194	397	DUF2062 domain-containing protein	M; N	Cellular processes and signaling		-1.22932	0.248614		-1.22031	0.273731
BVU_1030	BVU_RS05220	5301997	WP_011965015.1	1363271	1367125	+	3855	1284	1-acyl-sn-glycerol-3-phosphate acyltransferase	E; G; R; P; Q; I	Metabolism; Poorly characterized		-1.35186	0.00895563		-1.34134	0.0182045
BVU_1031	BVU_RS05225	5301998	WP_011965016.1	1367118	1368608	+	1491	496	NAD(P)/FAD-dependent oxidoreductase				-1.34221	0.0309864		-1.33113	0.0454951
BVU_1032	BVU_RS05230	5301999	WP_005850163.1	1368601	1370265	+	1665	554	choloylglycine hydrolase				-1.10723	0.470455		-1.09833	0.553789
BVU_1033	BVU_RS05235	5302000	WP_008666626.1	1370267	1371562	+	1296	431	AMP-binding protein				-1.05467	0.792589		-1.04644	0.849006
BVU_1034	BVU_RS05240	5302001	WP_005844307.1	1371613	1372188	+	576	191	hypothetical protein				1.6097	3.84411e-06		1.62159	3.03423e-05
BVU_1035	BVU_RS05245	5302002	WP_011965017.1	1372306	1374729	-	2424	807	PAS domain-containing protein	T	Cellular processes and signaling		2.4888	2.83867e-09		2.50499	3.68257e-09
BVU_1036	BVU_RS05250	5302003	WP_008666620.1	1374928	1375749	+	822	273	hypothetical protein				2.32844	1.46839e-13		2.3464	8.03332e-12
BVU_1037	BVU_RS05255	5302004	WP_005844302.1	1375838	1376647	-	810	269	DUF3108 domain-containing protein				2.54278	5.75094e-07		2.56132	1.23394e-07
BVU_1038	BVU_RS05260	5302005	WP_011965018.1	1376644	1378566	-	1923	640	Ig-like domain-containing protein				2.43426	7.26718e-27		2.453	3.24734e-17
BVU_1039	BVU_RS05265	5302006	WP_008781347.1	1378571	1380076	-	1506	501	GH3 auxin-responsive promoter family protein				1.20048	0.069201		1.20948	0.11632
BVU_1040	BVU_RS05270	5302007	WP_005844296.1	1380224	1381234	+	1011	336	6-phosphofructokinase	G	Metabolism		-2.73541	1.17827e-13		-2.71245	3.39147e-13
BVU_1041	BVU_RS05275	23318872	NA	1381244	1385318	-	4075	1357.33	response regulator				-1.25531	0.143027		-1.24587	0.198112
BVU_1043	BVU_RS05280	5302009	WP_011965019.1	1385503	1388670	+	3168	1055	TonB-dependent receptor				-23.336	NA		-41.9827	0.00968331
BVU_1044	BVU_RS05285	5302010	WP_011965020.1	1388683	1390731	+	2049	682	RagB/SusD family nutrient uptake outer membrane protein				1.31134	0.850121		1.30344	0.890823
BVU_1045	BVU_RS05290	5302011	WP_011965021.1	1390968	1392404	+	1437	478	sulfatase-like hydrolase/transferase	P	Metabolism		-1.11282	0.706917		-1.10551	0.73658
BVU_1046	BVU_RS05295	5302012	WP_011965022.1	1392408	1393793	+	1386	461	alpha-L-fucosidase				1.03286	0.892884		1.04134	0.891452
BVU_1047	BVU_RS05300	5302013	WP_011965023.1	1393800	1395875	+	2076	691	alpha-galactosidase				1.09209	0.729887		1.10168	0.714814
BVU_1048	BVU_RS05305	5302014	WP_005850140.1	1395894	1397447	+	1554	517	sulfatase				1.17012	0.368406		1.17889	0.400191
BVU_1049	BVU_RS05310	5302015	WP_005850138.1	1397592	1398518	-	927	308	ribonuclease III				1.4679	0.018468		1.47801	0.0127083
BVU_1050	BVU_RS05315	5302016	WP_005850136.1	1398521	1399786	-	1266	421	beta-ketoacyl-ACP synthase II	Q; I	Metabolism		1.5827	1.28819e-06		1.59437	3.27262e-05
BVU_1051	BVU_RS05320	5302017	WP_005844276.1	1399805	1400041	-	237	78	acyl carrier protein	I	Metabolism		-1.32007	0.0178977		-1.30955	0.0371573
BVU_1052	BVU_RS05325	5302018	WP_005850133.1	1400194	1400772	+	579	192	phosphoribosylglycinamide formyltransferase				-5.15784	1.15811e-06		-5.08911	5.91514e-07
BVU_1053	BVU_RS05330	5302019	WP_005844272.1	1400744	1401289	-	546	181	RNA polymerase sigma-70 factor	K	Information storage and processing		-3.17358	5.03475e-07		-3.14399	6.5451e-07
BVU_1054	BVU_RS05335	5302020	WP_011965024.1	1401610	1404648	+	3039	1012	SusC/RagA family TonB-linked outer membrane protein	P	Metabolism		-19.7581	1.53303e-14		-19.2824	1.19739e-15
BVU_1055	BVU_RS05340	5302021	WP_005844268.1	1404648	1406351	+	1704	567	SusD/RagB family nutrient-binding outer membrane lipoprotein				-2.02554	0.141517		-2.01005	0.123452
BVU_1056	BVU_RS05345	5302022	WP_005844266.1	1406597	1407106	+	510	169	RNA polymerase sigma-70 factor	K	Information storage and processing		1.4506	0.0675778		1.46275	0.0688839
BVU_1057	BVU_RS05350	5302023	WP_005844264.1	1407176	1407979	+	804	267	FecR family protein				1.31862	0.0748874		1.32947	0.0685595
BVU_1058	BVU_RS05355	5302024	WP_008666596.1	1407976	1410630	+	2655	884	TonB-dependent receptor	P	Metabolism		1.58736	5.15145e-06		1.60004	3.67258e-05
BVU_1059	BVU_RS05360	5302025	WP_008666594.1	1410637	1411602	+	966	321	DUF4249 domain-containing protein				1.58417	0.000151408		1.59608	0.000774789
BVU_1060	BVU_RS05365	5302026	WP_005844256.1	1411767	1412792	-	1026	341	4-phosphoerythronate dehydrogenase PdxB	C; H; R	Metabolism; Poorly characterized		1.70948	0.00160948		1.72336	0.00139839
BVU_1061	BVU_RS05370	5302027	WP_005850120.1	1412897	1413928	+	1032	343	glycosyltransferase family 9 protein				-1.21394	0.123304		-1.205	0.177933
BVU_1062	BVU_RS05375	5302028	WP_005844253.1	1413929	1414852	+	924	307	lysophospholipid acyltransferase family protein				1.12708	0.390177		1.13569	0.401614
BVU_1063	BVU_RS05380	5302029	WP_008666589.1	1414855	1415961	+	1107	368	UDP-galactopyranose mutase				-1.17943	0.165246		-1.1702	0.231252
BVU_1064	BVU_RS05385	5302030	WP_008666588.1	1416045	1416761	+	717	238	hypothetical protein				1.32203	0.0155796		1.33217	0.0254805
BVU_1065	BVU_RS05390	5302031	WP_005844246.1	1416777	1417529	+	753	250	hypothetical protein				1.38457	0.00517773		1.39538	0.00819913
BVU_1066	BVU_RS05395	5302032	WP_005844244.1	1417544	1418443	+	900	299	glycosyltransferase family 2 protein	G; M; N	Metabolism; Cellular processes and signaling		1.42	0.00040862		1.43108	0.00196982
BVU_1067	BVU_RS05400	5302033	WP_005844241.1	1418671	1419582	+	912	303	glycosyltransferase family 2 protein				-1.80702	2.82552e-08		-1.793	5.13014e-07
BVU_1068	BVU_RS05405	5302034	WP_005844238.1	1419582	1420475	+	894	297	glycosyl transferase				-1.35952	0.0667566		-1.34913	0.0977743
BVU_1069	BVU_RS05410	5302035	WP_008666582.1	1420472	1421650	+	1179	392	glycosyltransferase	M	Cellular processes and signaling		-1.9019	0.00214398		-1.88762	0.00220242
BVU_RS21325	BVU_RS21325	31479291	WP_080510726.1	1422342	1422464	-	123	40	left-handed beta-roll domain-containing protein				-1.63783	0.302827		-1.62136	0.283938
BVU_1071	BVU_RS05420	5302037	WP_005844227.1	1422736	1423668	-	933	310	glycosyltransferase	M	Cellular processes and signaling		1.06008	0.696452		1.06794	0.675601
BVU_1072	BVU_RS05425	5302038	WP_005844224.1	1423670	1425508	-	1839	612	ABC transporter ATP-binding protein	E; H; R; P; V	Metabolism; Poorly characterized; Cellular processes and signaling		1.57359	3.4062e-06		1.58524	5.46408e-05
BVU_1073	BVU_RS05430	5302039	WP_011965027.1	1425566	1426882	-	1317	438	glycosyltransferase	M	Cellular processes and signaling		4.2279	3.73656e-16		4.25752	1.90464e-16
BVU_1074	BVU_RS05435	5302040	WP_008666580.1	1427128	1428117	+	990	329	glycosyltransferase family 2 protein	M; N	Cellular processes and signaling		1.26137	0.100796		1.27064	0.0977743
BVU_1075	BVU_RS05440	5302041	WP_005850095.1	1428296	1430323	+	2028	675	LTA synthase family protein				-3.01935	1.04962e-12		-2.9938	7.06488e-13
BVU_1076	BVU_RS05445	5302042	WP_008672428.1	1430354	1431301	-	948	315	glycosyltransferase	M; N	Cellular processes and signaling		1.10568	0.512408		1.11445	0.509408
BVU_1077	BVU_RS05450	5302043	WP_005850093.1	1431338	1431712	-	375	124	GtrA family protein				-1.48938	0.218153		-1.47819	0.220589
BVU_1078	BVU_RS05455	5302044	WP_011965029.1	1431799	1433523	+	1725	574	glycosyltransferase family 39 protein				-1.10193	0.437317		-1.09341	0.543452
BVU_1079	BVU_RS05460	5302045	WP_011965030.1	1433607	1435433	-	1827	608	alkaline phosphatase family protein				1.05344	0.659203		1.0614	0.675224
BVU_1080	BVU_RS05465	5302046	WP_005844205.1	1435449	1436075	-	627	208	viroplasmin family protein				-1.09018	0.525229		-1.08228	0.611872
BVU_1081	BVU_RS05470	5302047	WP_005850079.1	1436076	1437896	-	1821	606	arginine--tRNA ligase				1.10321	0.434981		1.11174	0.452754
BVU_1082	BVU_RS05475	5302048	WP_011965031.1	1438504	1441590	+	3087	1028	TonB-dependent receptor				-5.17257	3.46722e-16		-5.12578	1.51258e-16
BVU_1083	BVU_RS05480	5302049	WP_011965032.1	1441606	1443156	+	1551	516	RagB/SusD family nutrient uptake outer membrane protein				-2.55376	2.13603e-05		-2.53305	2.95386e-05
BVU_1084	BVU_RS05485	5302050	WP_005844184.1	1443445	1444707	-	1263	420	U32 family peptidase	J	Information storage and processing		2.67972	9.08571e-29		2.70024	1.04766e-20
BVU_1085	BVU_RS05490	5302051	WP_011965033.1	1444858	1445847	+	990	329	tRNA dihydrouridine synthase DusB	J	Information storage and processing		1.7914	6.95717e-07		1.80507	2.57599e-06
BVU_1086	BVU_RS05495	5302052	WP_011965034.1	1445943	1446794	-	852	283	DUF2807 domain-containing protein				11.9552	6.43153e-41		12.0299	1.59408e-38
BVU_RS05500	BVU_RS05500	23318874	NA	1446971	1447947	-	977	324.667	phosphatase PAP2 family protein				-1.46283	0.0158042		-1.45264	0.0231517
BVU_1089	BVU_RS05505	5302055	WP_011965037.1	1447938	1448984	-	1047	348	NAD(P)-dependent oxidoreductase	M	Cellular processes and signaling		-1.41545	0.0188402		-1.40445	0.0249044
BVU_1090	BVU_RS05510	5302056	WP_005850066.1	1448995	1449936	-	942	313	cation transporter	P	Metabolism		1.02332	0.901913		1.03099	0.893668
BVU_1091	BVU_RS05515	5302057	WP_005844173.1	1450028	1452175	+	2148	715	ribonuclease R	K	Information storage and processing		1.81878	1.27727e-07		1.83297	5.10209e-07
BVU_1092	BVU_RS05520	5302058	WP_005844169.1	1452476	1453384	+	909	302	serine acetyltransferase	E; R	Metabolism; Poorly characterized		-1.75974	7.52074e-05		-1.74508	7.00984e-05
BVU_RS05525	BVU_RS05525	23318875	WP_005850060.1	1453535	1453726	+	192	63	hypothetical protein				-1.53254	0.103461		-1.51938	0.100768
BVU_1093	BVU_RS05530	5302059	WP_005844163.1	1454238	1455686	+	1449	482	RNA methyltransferase	J	Information storage and processing		-1.34227	0.00340217		-1.33181	0.0168773
BVU_1094	BVU_RS05535	5302060	WP_011965039.1	1455693	1457906	+	2214	737	S9 family peptidase	H; R; T	Metabolism; Poorly characterized; Cellular processes and signaling		-1.07594	0.516867		-1.06762	0.648438
BVU_1095	BVU_RS05540	5302061	WP_005850053.1	1457922	1459190	+	1269	422	phosphoribosylamine--glycine ligase	F	Metabolism		1.1606	0.146789		1.16955	0.205502
BVU_1096	BVU_RS05545	5302062	WP_041174416.1	1459209	1460144	+	936	311	hypothetical protein				-1.05065	0.744882		-1.04242	0.819844
BVU_1097	BVU_RS05550	5302063	WP_005844155.1	1460120	1460587	+	468	155	DedA family protein				1.05794	0.720631		1.06683	0.691095
BVU_1098	BVU_RS05555	5302064	WP_011965041.1	1460592	1461275	+	684	227	tRNA (5-methylaminomethyl-2-thiouridine)(34)-methyltransferase MnmD				1.63764	4.77681e-06		1.65004	5.26314e-05
BVU_1099	BVU_RS05560	5302065	WP_008666559.1	1461628	1464636	-	3009	1002	hypothetical protein				-1.41534	0.0137657		-1.40422	0.0157314
BVU_1100	BVU_RS05565	5302066	WP_005844149.1	1464694	1465191	-	498	165	helix-turn-helix transcriptional regulator	K	Information storage and processing		-1.89133	0.053086		-1.87112	0.0478955
BVU_1101	BVU_RS05570	5302067	WP_005850042.1	1465866	1466771	+	906	301	zinc ABC transporter substrate-binding protein	P	Metabolism		-1.74358	0.00039047		-1.72874	0.000504846
BVU_1102	BVU_RS05575	5302068	WP_005844145.1	1466781	1467548	+	768	255	metal ABC transporter ATP-binding protein	H; R; P; V	Metabolism; Poorly characterized; Cellular processes and signaling		-1.70314	0.00532467		-1.68848	0.00597706
BVU_1103	BVU_RS05580	5302069	WP_005844143.1	1468009	1471413	+	3405	1134	DUF2723 domain-containing protein	E; G; R	Metabolism; Poorly characterized		1.95401	3.2646e-15		1.96977	2.08483e-10
BVU_1104	BVU_RS05585	5302070	WP_005844141.1	1471484	1472095	+	612	203	polysaccharide deacetylase family protein	G; M	Metabolism; Cellular processes and signaling		1.27935	0.172491		1.28992	0.156855
BVU_1105	BVU_RS05590	5302071	WP_011965042.1	1472153	1473325	-	1173	390	DUF4861 domain-containing protein				1.00902	0.95312		1.01694	0.939067
BVU_1106	BVU_RS05595	5302072	WP_011965043.1	1473422	1474225	-	804	267	gluconate 5-dehydrogenase	I	Metabolism		1.36071	0.14185		1.37029	0.155204
BVU_1107	BVU_RS05600	5302073	WP_008666551.1	1474262	1475104	-	843	280	5-dehydro-4-deoxy-D-glucuronate isomerase				-1.45968	0.0807253		-1.44762	0.106059
BVU_1108	BVU_RS05605	5302074	WP_011965044.1	1475275	1476675	-	1401	466	D-alanyl-D-alanine carboxypeptidase/D-alanyl-D-alanine-endopeptidase				1.334	0.0638292		1.34463	0.0694424
BVU_1109	BVU_RS05610	5302075	WP_005844130.1	1476675	1478015	-	1341	446	dihydrolipoyl dehydrogenase	C; O; I	Metabolism; Cellular processes and signaling		1.36549	0.00293078		1.37627	0.00845528
BVU_1110	BVU_RS05615	5302076	WP_008666544.1	1478031	1478444	-	414	137	PH domain-containing protein				1.89788	9.64038e-05		1.91162	0.000204452
BVU_1111	BVU_RS05620	5302077	WP_005844126.1	1478448	1478858	-	411	136	PH domain-containing protein				2.54997	1.19427e-05		2.56546	1.77083e-05
BVU_1112	BVU_RS05625	5302078	WP_005844124.1	1478934	1479494	-	561	186	ORF6N domain-containing protein				1.04908	0.924371		1.05533	0.948971
BVU_1113	BVU_RS05630	5302079	WP_005844122.1	1479650	1481230	+	1581	526	L-aspartate oxidase	C; H	Metabolism		-1.13477	0.207317		-1.12589	0.358024
BVU_1114	BVU_RS05635	5302080	WP_085938703.1	1481480	1483207	+	1728	575	ATP-binding protein				-1.12205	0.487373		-1.11243	0.523586
BVU_1115	BVU_RS05640	5302081	WP_011965047.1	1483256	1484611	-	1356	451	DUF1593 domain-containing protein				1.03563	0.898312		1.04418	0.889595
BVU_1116	BVU_RS05645	5302082	WP_011965048.1	1484628	1486769	-	2142	713	pectate lyase				1.16454	0.649915		1.17402	0.638695
BVU_1118	BVU_RS05650	5302084	WP_011965049.1	1487038	1489350	-	2313	770	hypothetical protein				1.22659	0.643359		1.23456	0.610882
BVU_1119	BVU_RS05655	5302085	WP_005850019.1	1489370	1491409	-	2040	679	RagB/SusD family nutrient uptake outer membrane protein				-2.00775	0.203878		-1.97696	0.16973
BVU_1120	BVU_RS05660	5302086	WP_005844109.1	1491422	1494757	-	3336	1111	TonB-dependent receptor				-1.47864	0.441811		-1.46518	0.423094
BVU_1121	BVU_RS05665	5302087	WP_011965050.1	1495287	1497530	-	2244	747	S9 family peptidase	T	Cellular processes and signaling		-1.01945	0.960554		-1.01159	1
BVU_1122	BVU_RS05670	5302088	WP_011965051.1	1497542	1499947	-	2406	801	glycoside hydrolase family 127 protein				-1.10262	0.65684		-1.09385	0.721785
BVU_1123	BVU_RS05675	5302089	WP_011965052.1	1500018	1502420	-	2403	800	family 43 glycosylhydrolase				-1.87494	0.031368		-1.85865	0.0296174
BVU_1124	BVU_RS05680	5302090	WP_011965053.1	1502457	1505180	-	2724	907	glycoside hydrolase family 97 catalytic domain-containing protein				-2.77991	0.000636902		-2.75072	0.000482314
BVU_1125	BVU_RS05685	5302091	WP_011965054.1	1505379	1507643	-	2265	754	DUF4859 domain-containing protein				1.47436	0.43062		1.49014	0.397219
BVU_RS22355	BVU_RS22355	43500064	WP_154577111.1	1507670	1507819	-	150	49	hypothetical protein				1.07601	NA		1.03871	1
BVU_1126	BVU_RS05690	5302092	WP_008666523.1	1507899	1508909	-	1011	336	DUF4859 domain-containing protein				-1.24652	0.79895		-1.22377	0.789683
BVU_1127	BVU_RS05695	5302093	WP_011965055.1	1508941	1510620	-	1680	559	RagB/SusD family nutrient uptake outer membrane protein				-1.5398	0.423884		-1.52508	0.413669
BVU_1128	BVU_RS05700	5302094	WP_011965056.1	1510641	1513670	-	3030	1009	TonB-dependent receptor	P	Metabolism		1.21119	0.925704		1.18457	0.970622
BVU_1129	BVU_RS05705	5302095	WP_011965057.1	1513705	1516140	-	2436	811	glycoside hydrolase family 127 protein				-1.10605	0.917515		-1.08885	0.942794
BVU_1130	BVU_RS05710	5302096	WP_005844090.1	1516519	1517130	+	612	203	master DNA invertase Mpi family serine-type recombinase	L	Information storage and processing		2.58141	4.64755e-07		2.59883	1.02221e-06
BVU_RS05715	BVU_RS05715	23318876	WP_080510683.1	1517971	1518552	-	582	193	PD-(D/E)XK nuclease domain-containing protein				5.78609	0.155288		5.53194	0.0716854
BVU_1132	BVU_RS05720	5302098	WP_011965059.1	1518527	1518826	-	300	99	AAA family ATPase				1.54632	0.74976		1.52892	0.737016
BVU_1133	BVU_RS05725	5302099	WP_011965060.1	1519018	1522062	+	3045	1014	TonB-dependent receptor	P	Metabolism		-2.85661	0.270743		-2.77123	0.210542
BVU_1134	BVU_RS05730	5302100	WP_011965061.1	1522089	1523708	+	1620	539	RagB/SusD family nutrient uptake outer membrane protein				27.6123	NA		35.7129	0.0764193
BVU_1135	BVU_RS05735	5302101	WP_041174418.1	1523848	1527204	+	3357	1118	glycoside hydrolase family 127 protein				1.31493	0.78913		1.32106	0.781181
BVU_1136	BVU_RS05740	5302102	WP_011965063.1	1527345	1531331	+	3987	1328	response regulator	T; K	Information storage and processing; Cellular processes and signaling		-2.52671	4.91173e-05		-2.50601	2.50608e-05
BVU_1137	BVU_RS05745	5302103	WP_011965064.1	1531425	1532003	-	579	192	rubrerythrin family protein	C	Metabolism		-1.20966	0.123681		-1.20121	0.176517
BVU_1138	BVU_RS05750	5302104	WP_011965065.1	1532184	1532453	+	270	89	DUF4884 domain-containing protein				1.26058	0.42128		1.26878	0.398063
BVU_1139	BVU_RS05755	5302105	WP_005844072.1	1532552	1534234	+	1683	560	sulfate permease	P; T	Metabolism; Cellular processes and signaling		-3.20658	1.00931e-18		-3.1801	1.20236e-17
BVU_RS05760	BVU_RS05760	23318877	WP_157226777.1	1534424	1534600	-	177	58	hypothetical protein				-1.07474	0.904335		-1.06502	0.943077
BVU_1140	BVU_RS05765	5302106	WP_008666505.1	1535145	1535921	-	777	258	radical SAM protein				-1.29015	0.0861823		-1.27965	0.119922
BVU_1141	BVU_RS05770	5302107	WP_011965066.1	1535967	1538039	-	2073	690	helix-hairpin-helix domain-containing protein				-6.31445	0.00689385		-6.1886	0.00407055
BVU_RS05775	BVU_RS05775	23318878	WP_085930155.1	1538136	1538708	+	573	190	DUF4294 domain-containing protein				2.48245	5.26862e-10		2.49917	9.7776e-10
BVU_1143	BVU_RS05780	5302109	WP_008666503.1	1538739	1539275	-	537	178	RNA methyltransferase	J	Information storage and processing		-1.56547	0.000138571		-1.5532	0.000868371
BVU_1144	BVU_RS05785	5302110	WP_011965068.1	1539997	1542315	+	2319	772	TonB-dependent receptor				1.7328	0.0840426		1.74199	0.0715342
BVU_1145	BVU_RS05790	5302111	WP_005849968.1	1542417	1543409	+	993	330	quinolinate synthase NadA	H	Metabolism		1.18204	0.120486		1.19105	0.161732
BVU_1146	BVU_RS05795	5302112	WP_005844057.1	1543664	1544245	-	582	193	non-canonical purine NTP diphosphatase	F	Metabolism		-1.55473	0.0168503		-1.5423	0.0255186
BVU_1147	BVU_RS05800	5302113	WP_005844055.1	1544405	1544932	+	528	175	GNAT family N-acetyltransferase	O; J	Information storage and processing; Cellular processes and signaling		-1.39373	0.0712903		-1.38302	0.10163
BVU_1148	BVU_RS05805	5302114	WP_005849962.1	1545031	1545927	-	897	298	YitT family protein	S	Poorly characterized		-1.12235	0.540173		-1.11439	0.597412
BVU_1149	BVU_RS05810	5302115	WP_005849960.1	1546009	1548843	-	2835	944	leucine--tRNA ligase	J	Information storage and processing		-1.42779	2.72567e-05		-1.41673	0.00165409
BVU_1150	BVU_RS05815	5302116	WP_011965069.1	1549211	1553194	+	3984	1327	response regulator	T; K	Information storage and processing; Cellular processes and signaling		-3.29782	5.43752e-08		-3.26872	2.19171e-08
BVU_1151	BVU_RS05820	5302117	WP_011965070.1	1553334	1555772	+	2439	812	DUF4982 domain-containing protein				-2.67109	0.151007		-2.63114	0.110309
BVU_1152	BVU_RS05825	5302118	WP_011965071.1	1555806	1558859	+	3054	1017	TonB-dependent receptor				-13.0675	0.0346803		-11.1606	0.002246
BVU_1153	BVU_RS05830	5302119	WP_008666490.1	1558874	1560655	+	1782	593	RagB/SusD family nutrient uptake outer membrane protein				1.1097	0.904335		1.12123	0.941138
BVU_1154	BVU_RS05835	5302120	WP_011965072.1	1560722	1563946	-	3225	1074	S41 family peptidase	R	Poorly characterized		1.41798	0.000284767		1.42908	0.00157971
BVU_1155	BVU_RS05840	5302121	WP_005844047.1	1564125	1564712	+	588	195	RNA polymerase sigma-70 factor	K	Information storage and processing		-1.4959	0.0172356		-1.48306	0.0293015
BVU_1156	BVU_RS05845	5302122	WP_008674594.1	1564801	1565811	+	1011	336	FecR family protein				-1.09463	0.832782		-1.08452	0.863163
BVU_1157	BVU_RS05850	5302123	WP_007834225.1	1565876	1569403	+	3528	1175	TonB-dependent receptor				-1.04348	0.918996		-1.03688	0.966662
BVU_1158	BVU_RS05855	5302124	WP_011965073.1	1569425	1571347	+	1923	640	RagB/SusD family nutrient uptake outer membrane protein				1.45073	0.580378		1.45002	0.55382
BVU_1159	BVU_RS05860	5302125	WP_007834230.1	1571442	1572863	+	1422	473	sulfatase				-2.22725	0.136411		-2.19275	0.119897
BVU_1160	BVU_RS05865	5302126	WP_005849945.1	1572974	1574500	+	1527	508	arylsulfatase	P	Metabolism		2.51099	2.54685e-14		2.53031	9.91409e-14
BVU_1161	BVU_RS05870	5302127	WP_008666477.1	1574757	1576349	+	1593	530	ABC-F family ATP-binding cassette domain-containing protein	H; R; P	Metabolism; Poorly characterized		-3.19946	2.32622e-06		-3.16649	2.34859e-06
BVU_1162	BVU_RS05875	5302128	WP_008666475.1	1576439	1579033	-	2595	864	glycoside hydrolase family 3 C-terminal domain-containing protein	G	Metabolism		-1.8349	0.152508		-1.81501	0.135044
BVU_1163	BVU_RS05880	5302129	WP_005849940.1	1579219	1580712	-	1494	497	acetyl-CoA hydrolase/transferase family protein	C	Metabolism		-1.03874	0.810142		-1.03009	0.872301
BVU_1164	BVU_RS05885	5302130	WP_005849938.1	1580750	1581100	-	351	116	hypothetical protein				-1.13498	0.373358		-1.12617	0.445988
BVU_1165	BVU_RS05890	5302131	WP_005844029.1	1581438	1582808	+	1371	456	tRNA (N6-isopentenyl adenosine(37)-C2)-methylthiotransferase MiaB	J	Information storage and processing		-1.2602	0.055523		-1.25002	0.0950262
BVU_1166	BVU_RS05895	5302132	WP_005844027.1	1582808	1583209	+	402	133	FKBP-type peptidyl-prolyl cis-trans isomerase				-1.39424	0.00482142		-1.38287	0.00973886
BVU_1167	BVU_RS05900	5302133	WP_005844025.1	1583219	1583455	-	237	78	PspC domain-containing protein	T; K	Information storage and processing; Cellular processes and signaling		1.19357	0.16521		1.20276	0.220174
BVU_1168	BVU_RS05905	5302134	WP_011965074.1	1583593	1584489	+	897	298	class I SAM-dependent methyltransferase	R; Q	Metabolism; Poorly characterized		1.30687	0.00365379		1.31688	0.0175424
BVU_1169	BVU_RS05910	5302135	WP_005844021.1	1584492	1585361	+	870	289	ABC transporter permease				1.23369	0.0214961		1.24308	0.0594769
BVU_1170	BVU_RS05915	5302136	WP_005844019.1	1585374	1585619	+	246	81	DUF3098 domain-containing protein				1.44178	0.00205236		1.4528	0.0030999
BVU_1171	BVU_RS05920	5302137	WP_005844017.1	1585657	1586457	+	801	266	undecaprenyl-diphosphate phosphatase	I	Metabolism		1.50035	0.00169251		1.51155	0.00179354
BVU_1172	BVU_RS05925	5302138	WP_005844015.1	1586462	1587169	+	708	235	tRNA pseudouridine(55) synthase TruB	J	Information storage and processing		1.48574	0.00243819		1.49674	0.00217129
BVU_1173	BVU_RS05930	5302139	WP_005844013.1	1587181	1588236	+	1056	351	tRNA preQ1(34) S-adenosylmethionine ribosyltransferase-isomerase QueA	J	Information storage and processing		1.69714	3.75557e-07		1.71001	3.18742e-06
BVU_1174	BVU_RS05935	5302140	WP_005844011.1	1588255	1588701	+	447	148	2-amino-4-hydroxy-6-hydroxymethyldihydropteridine diphosphokinase	H	Metabolism		1.11567	0.452043		1.12414	0.464656
BVU_1175	BVU_RS05940	5302141	WP_011965075.1	1589113	1589973	-	861	286	thiol-activated cytolysin family protein				1.28238	0.717745		1.29322	0.716292
BVU_1176	BVU_RS05945	5302142	WP_011965076.1	1590003	1590575	-	573	190	hypothetical protein				-1.18817	0.751673		-1.17791	0.770304
BVU_1177	BVU_RS05950	5302143	WP_005844002.1	1590587	1590955	-	369	122	DUF3244 domain-containing protein				-1.06861	0.910075		-1.06114	0.943077
BVU_1178	BVU_RS05955	5302144	WP_041174419.1	1591138	1592832	-	1695	564	tetratricopeptide repeat protein				-2.0959	0.00905645		-2.0762	0.0072741
BVU_1179	BVU_RS05960	5302145	WP_011964728.1	1593108	1594721	-	1614	537	IS66-like element ISBvu4 family transposase	X	Mobile		-1.22202	0.214369		-1.21193	0.257812
BVU_1180	BVU_RS05965	5302146	WP_008671451.1	1594790	1595299	-	510	169	IS66 family insertion sequence element accessory protein TnpB				2.10023	0.398923		2.10037	0.323955
BVU_1181	BVU_RS05970	5302147	WP_011965078.1	1595753	1596895	-	1143	380	acyltransferase				1.14321	0.470284		1.15253	0.474469
BVU_1182	BVU_RS05975	5302148	WP_011965079.1	1596910	1597653	-	744	247	endonuclease/exonuclease/phosphatase family protein				-1.10344	0.552991		-1.09494	0.648035
BVU_1183	BVU_RS05980	5302149	WP_005849911.1	1597794	1599170	-	1377	458	MFS transporter	E; G; R; P	Metabolism; Poorly characterized		1.87405	1.11545e-09		1.88824	8.09988e-08
BVU_1184	BVU_RS05985	5302150	WP_008666460.1	1599448	1600740	+	1293	430	methionine adenosyltransferase	H	Metabolism		1.13575	0.159045		1.14459	0.27157
BVU_1185	BVU_RS05990	5302151	WP_005843984.1	1600855	1601442	+	588	195	TIGR00730 family Rossman fold protein	F	Metabolism		1.10454	0.607683		1.11327	0.613305
BVU_1186	BVU_RS05995	5302152	WP_005843981.1	1601439	1602251	+	813	270	DUF4271 domain-containing protein				-1.35481	0.00188955		-1.34445	0.0129461
BVU_1187	BVU_RS06000	5302153	WP_005843977.1	1602256	1603005	+	750	249	uroporphyrinogen-III synthase				-1.28195	0.00600205		-1.27243	0.0372243
BVU_1188	BVU_RS06005	5302154	WP_005843974.1	1603108	1603500	+	393	130	ribonuclease P protein component				1.04855	0.787309		1.05617	0.782702
BVU_1189	BVU_RS06010	5302155	WP_005843973.1	1603497	1603718	+	222	73	membrane protein insertion efficiency factor YidD	M	Cellular processes and signaling		1.13815	0.543723		1.14603	0.540952
BVU_1190	BVU_RS06015	5302156	WP_011965080.1	1603733	1604362	+	630	209	TatD family hydrolase				1.17269	0.421061		1.18104	0.421862
BVU_1191	BVU_RS06020	5302157	WP_005843969.1	1604442	1605734	+	1293	430	tyrosine--tRNA ligase	J	Information storage and processing		1.12798	0.215688		1.13644	0.308559
BVU_1192	BVU_RS06025	5302158	WP_011965081.1	1605859	1609113	-	3255	1084	PD40 domain-containing protein	R	Poorly characterized		1.46857	0.00599313		1.47993	0.00439904
BVU_1194	BVU_RS06035	5302160	WP_005849897.1	1609448	1609954	-	507	168	flavin reductase				1.30393	0.290665		1.31482	0.284648
BVU_1195	BVU_RS06040	5302161	WP_005849895.1	1610073	1612685	+	2613	870	DNA mismatch repair protein MutS	L	Information storage and processing		-1.16836	0.129059		-1.15908	0.243848
BVU_1196	BVU_RS06045	5302162	WP_011965082.1	1612735	1614714	+	1980	659	family 20 glycosylhydrolase				-1.26633	0.0287656		-1.25652	0.0660473
BVU_1197	BVU_RS06050	5302163	WP_011965083.1	1614921	1615508	+	588	195	PorT family protein				10.7494	7.14438e-80		10.8393	5.59388e-71
BVU_1198	BVU_RS06055	5302164	WP_005843956.1	1615551	1617218	+	1668	555	hypothetical protein				6.48639	2.17191e-54		6.53797	3.54529e-46
BVU_1199	BVU_RS06060	5302165	WP_011965084.1	1617327	1618985	+	1659	552	tetratricopeptide repeat protein	R	Poorly characterized		4.60067	3.26713e-50		4.63485	1.79936e-41
BVU_1200	BVU_RS06065	5302166	WP_011965085.1	1619163	1619411	+	249	82	hypothetical protein				58.2461	2.42842e-91		58.245	4.36997e-86
BVU_1201	BVU_RS06070	5302167	WP_005843945.1	1619720	1620418	+	699	232	porin family protein				30.8026	5.54994e-152		31.05	1.34916e-114
BVU_1202	BVU_RS06075	5302168	WP_011965086.1	1620652	1621308	-	657	218	chloramphenicol acetyltransferase				11.7215	1.4209e-112		11.8074	2.27109e-88
BVU_1203	BVU_RS06080	5302169	WP_005843938.1	1621309	1622130	-	822	273	prolipoprotein diacylglyceryl transferase				3.61432	5.99084e-27		3.64138	4.83035e-23
BVU_1204	BVU_RS06085	5302170	WP_011965087.1	1622127	1623038	-	912	303	ketopantoate reductase family protein	H	Metabolism		1.12844	0.34272		1.13747	0.36635
BVU_1205	BVU_RS06090	5302171	WP_005843934.1	1623158	1624261	-	1104	367	redox-regulated ATPase YchF	J	Information storage and processing		-1.13774	0.178499		-1.12886	0.333164
BVU_1206	BVU_RS06095	5302172	WP_005849881.1	1624463	1624849	-	387	128	DUF3836 domain-containing protein				2.08599	8.49522e-06		2.09987	2.40371e-06
BVU_1207	BVU_RS06100	5302173	WP_011965088.1	1625159	1628074	-	2916	971	DNA polymerase I	L	Information storage and processing		1.58697	1.95059e-07		1.59928	1.30717e-05
BVU_1208	BVU_RS06105	5302174	WP_005843928.1	1628166	1629140	+	975	324	polyprenyl synthetase family protein	H	Metabolism		-1.35614	0.038503		-1.34542	0.040781
BVU_1209	BVU_RS06110	5302175	WP_005843926.1	1629331	1630278	-	948	315	deoxyribose-phosphate aldolase				1.53323	0.000190827		1.54503	0.000498922
BVU_1210	BVU_RS06115	5302176	WP_008666433.1	1630285	1630605	-	321	106	nucleotide pyrophosphohydrolase	V	Cellular processes and signaling		-1.07555	0.702924		-1.0668	0.766662
BVU_1211	BVU_RS06120	5302177	WP_005843922.1	1630605	1631057	-	453	150	D-tyrosyl-tRNA(Tyr) deacylase	J	Information storage and processing		-1.29584	0.0898754		-1.28506	0.0989668
BVU_1212	BVU_RS06125	5302178	WP_011965089.1	1631215	1633035	-	1821	606	excinuclease ABC subunit UvrC	L	Information storage and processing		-1.34341	0.0919896		-1.33204	0.107903
BVU_1213	BVU_RS06135	5302179	WP_005843916.1	1633265	1633789	-	525	174	adenine phosphoribosyltransferase	F	Metabolism		-1.04382	0.784372		-1.03591	0.853372
BVU_1214	BVU_RS06140	5302180	WP_005843914.1	1633849	1635720	-	1872	623	tRNA uridine-5-carboxymethylaminomethyl(34) synthesis enzyme MnmG				1.06124	0.682432		1.0701	0.661116
BVU_1215	BVU_RS06145	5302181	WP_005843912.1	1635867	1637567	-	1701	566	flotillin family protein				-1.03895	0.827694		-1.03038	0.878173
BVU_1216	BVU_RS06150	5302182	WP_011965090.1	1637593	1638126	-	534	177	hypothetical protein				-1.10794	0.561829		-1.09917	0.645382
BVU_1217	BVU_RS06155	5302183	WP_005843908.1	1638353	1638769	-	417	138	rRNA maturation RNase YbeY				1.16249	0.293188		1.17106	0.288635
BVU_1218	BVU_RS06160	5302184	WP_011965091.1	1638814	1640046	-	1233	410	spore maturation protein	S	Poorly characterized		-1.7933	0.000277849		-1.77897	0.000507412
BVU_1220	BVU_RS06165	5302186	NA	1640654	1641384	+	731	242.667	DNA damage-inducible protein D				1.14497	0.637995		1.15353	0.623101
BVU_1221	BVU_RS06170	5302187	WP_080510685.1	1641408	1642205	-	798	265	murein L%2CD-transpeptidase catalytic domain family protein				-1.22902	0.237265		-1.21916	0.292351
BVU_1222	BVU_RS06175	5302188	WP_011965095.1	1642208	1643227	-	1020	339	L%2CD-transpeptidase				-1.06127	0.789376		-1.05212	0.82807
BVU_1223	BVU_RS06180	5302189	WP_005843898.1	1643435	1644373	+	939	312	site-specific integrase				1.48521	0.36534		1.49361	0.336051
BVU_1224	BVU_RS06185	5302190	WP_005849860.1	1645185	1645679	+	495	164	helix-turn-helix transcriptional regulator	K	Information storage and processing		-1.92172	0.0132429		-1.90738	0.0151893
BVU_1225	BVU_RS06190	5302191	NA	1645724	1646533	+	810	269	hypothetical protein				-1.92801	6.09142e-05		-1.91228	0.000231355
BVU_1226	BVU_RS06195	5302192	WP_011964762.1	1646624	1647028	+	405	134	hypothetical protein				-1.38671	0.203514		-1.37465	0.232622
BVU_1227	BVU_RS06200	5302193	WP_011964763.1	1647016	1647366	+	351	116	IS66 family insertion sequence element accessory protein TnpB				-1.03428	0.938498		-1.02698	0.980279
BVU_1228	BVU_RS06205	5302194	WP_011964764.1	1647453	1649018	+	1566	521	IS66 family transposase				-1.48089	0.000216457		-1.46929	0.00146777
BVU_1229	BVU_RS06210	5302195	WP_041174420.1	1649138	1651285	+	2148	715	hypothetical protein				-3.12899	4.72587e-07		-3.1015	6.29787e-07
BVU_1230	BVU_RS06215	5302196	WP_005849856.1	1651369	1651848	+	480	159	hypothetical protein				-9.44479	0.18436		-8.42465	0.126723
BVU_1231	BVU_RS06225	5302197	WP_011965098.1	1652406	1655174	+	2769	922	TonB-dependent receptor	P	Metabolism		2.35893	0.121786		2.36615	0.102098
BVU_1232	BVU_RS06230	5302198	WP_005843888.1	1655185	1656156	+	972	323	metallophosphoesterase				1.781	0.173747		1.79074	0.153422
BVU_1233	BVU_RS06235	5302199	WP_005849851.1	1656220	1657182	+	963	320	calcium/sodium antiporter	P	Metabolism		1.12174	0.347004		1.13051	0.374384
BVU_1234	BVU_RS06240	5302200	WP_005849849.1	1657257	1658393	+	1137	378	hypothetical protein				-1.28316	0.0110826		-1.27323	0.0413235
BVU_1235	BVU_RS06245	5302201	WP_011965099.1	1658424	1660301	+	1878	625	type IIA DNA topoisomerase subunit B				-1.15785	0.0703887		-1.14899	0.248008
BVU_1236	BVU_RS06250	5302202	WP_005849847.1	1660319	1660774	+	456	151	pantetheine-phosphate adenylyltransferase	H	Metabolism		-1.10283	0.367645		-1.0944	0.505628
BVU_1237	BVU_RS06255	5302203	WP_011965100.1	1660777	1662378	+	1602	533	S41 family peptidase	O	Cellular processes and signaling		-1.03354	0.764198		-1.02564	0.874485
BVU_1238	BVU_RS06260	5302204	WP_008666413.1	1662482	1663093	-	612	203	phosphatase PAP2 family protein	I	Metabolism		1.20974	0.113701		1.21925	0.141429
BVU_1239	BVU_RS06265	5302205	WP_005843874.1	1663284	1663970	+	687	228	succinate dehydrogenase/fumarate reductase cytochrome b subunit				1.11794	0.238633		1.12664	0.344398
BVU_1240	BVU_RS06270	5302206	WP_005849842.1	1664005	1665963	+	1959	652	fumarate reductase/succinate dehydrogenase flavoprotein subunit	C	Metabolism		1.27026	0.00663376		1.27997	0.0325085
BVU_1241	BVU_RS06275	5302207	WP_005843870.1	1665984	1666739	+	756	251	succinate dehydrogenase/fumarate reductase iron-sulfur subunit	C	Metabolism		1.47929	8.31391e-05		1.49024	0.000553947
BVU_1242	BVU_RS06280	5302208	WP_011965101.1	1666804	1667664	-	861	286	helix-turn-helix transcriptional regulator	K	Information storage and processing		-1.64764	0.0988925		-1.63175	0.0971844
BVU_1243	BVU_RS06285	5302209	WP_011965102.1	1668170	1669159	-	990	329	fimbrillin family protein				-3.35086	0.0018479		-3.30965	0.000762531
BVU_1244	BVU_RS06290	5302210	WP_008666411.1	1669208	1670203	-	996	331	DUF5119 domain-containing protein				-3.37637	0.0390031		-3.32142	0.0320774
BVU_1245	BVU_RS06295	5302211	WP_011965103.1	1670170	1671537	-	1368	455	DUF3575 domain-containing protein				-4.28599	2.79354e-08		-4.23739	1.84834e-08
BVU_1246	BVU_RS06300	5302212	WP_011965104.1	1672132	1674015	+	1884	627	alpha-L-fucosidase				-1.28014	0.0727655		-1.26976	0.099214
BVU_1247	BVU_RS06305	5302213	WP_011965105.1	1674096	1675211	-	1116	371	DNA-processing protein DprA	L	Information storage and processing		-1.24938	0.112987		-1.239	0.134637
BVU_1248	BVU_RS06310	5302214	WP_005843849.1	1675208	1675615	-	408	135	acyl-CoA thioesterase	I	Metabolism		-1.07613	0.688547		-1.06703	0.72451
BVU_1249	BVU_RS06315	5302215	WP_011965106.1	1675674	1676591	+	918	305	tRNA-dihydrouridine synthase family protein	J	Information storage and processing		-1.23702	0.203514		-1.22677	0.223163
BVU_1250	BVU_RS06320	5302216	WP_005838705.1	1677111	1678367	+	1257	418	DUF3874 domain-containing protein				1.36033	0.0137657		1.37112	0.0203451
BVU_1251	BVU_RS06325	5302217	WP_005849825.1	1678581	1679735	+	1155	384	lactaldehyde reductase	C	Metabolism		1.56475	0.00932627		1.57502	0.0105639
BVU_1252	BVU_RS06330	5302218	WP_011965107.1	1679910	1680458	+	549	182	hypothetical protein				2.68053	0.408451		2.599	0.251274
BVU_1253	BVU_RS06335	5302219	WP_011965108.1	1680497	1683643	+	3147	1048	SusC/RagA family TonB-linked outer membrane protein				1.10677	0.844476		1.11427	0.841494
BVU_1254	BVU_RS06340	5302220	WP_011965109.1	1683661	1685142	+	1482	493	SusD/RagB family nutrient-binding outer membrane lipoprotein				-1.54913	0.655983		-1.54448	0.662597
BVU_1255	BVU_RS06345	5302221	WP_011965110.1	1685168	1686169	+	1002	333	metallophosphoesterase family protein	T	Cellular processes and signaling		-1.26648	0.806643		-1.24933	0.841494
BVU_1256	BVU_RS06350	5302222	WP_011965111.1	1686327	1687592	-	1266	421	DUF2851 family protein				-2.69246	1.5972e-05		-2.66661	2.77222e-05
BVU_1257	BVU_RS06355	5302223	WP_005849815.1	1687676	1688431	+	756	251	4-hydroxy-tetrahydrodipicolinate reductase				1.484	4.46351e-05		1.49532	0.000443286
BVU_1258	BVU_RS06360	5302224	WP_005849813.1	1688435	1689859	+	1425	474	signal peptidase	U	Cellular processes and signaling		1.84609	6.93422e-13		1.86017	8.7134e-09
BVU_1259	BVU_RS06365	5302225	WP_005849811.1	1689897	1690760	+	864	287	signal peptidase I	U	Cellular processes and signaling		1.30856	0.0093854		1.31826	0.0196903
BVU_1260	BVU_RS06370	5302226	WP_011965112.1	1690760	1691416	+	657	218	WbqC family protein				1.70485	0.000256491		1.71764	0.000407285
BVU_1261	BVU_RS06375	5302227	WP_005838725.1	1691421	1692233	+	813	270	SDR family oxidoreductase	I	Metabolism		1.64098	0.00440128		1.65248	0.00257065
BVU_1262	BVU_RS06380	5302228	WP_005849805.1	1692273	1693448	+	1176	391	mannonate dehydratase	G	Metabolism		2.07784	1.39845e-05		2.09299	7.26065e-06
BVU_1263	BVU_RS06385	5302229	WP_008667781.1	1693714	1695072	+	1359	452	transposase				1.66987	0.00283786		1.68204	0.0041667
BVU_1264	BVU_RS06390	5302230	WP_005849803.1	1695342	1698596	+	3255	1084	TonB-dependent receptor				-3.45608	0.448223		-3.38509	0.374757
BVU_1265	BVU_RS06395	5302231	WP_005849802.1	1698609	1700450	+	1842	613	RagB/SusD family nutrient uptake outer membrane protein				-1.18198	0.794323		-1.16777	0.830306
BVU_1266	BVU_RS06400	5302232	WP_008666399.1	1700484	1702064	+	1581	526	sulfatase	P	Metabolism		-1.36816	0.715139		-1.35015	0.710762
BVU_1267	BVU_RS06405	5302233	WP_011965113.1	1702121	1706008	-	3888	1295	response regulator	T; K	Information storage and processing; Cellular processes and signaling		-2.60377	0.000647406		-2.58012	0.00047795
BVU_1268	BVU_RS06410	5302234	WP_011965114.1	1706214	1708670	-	2457	818	glycoside hydrolase N-terminal domain-containing protein				1.32553	0.117015		1.33678	0.103347
BVU_1269	BVU_RS06415	5302235	WP_005849793.1	1708769	1709989	-	1221	406	insulinase family protein	R	Poorly characterized		1.21157	0.235828		1.22163	0.22114
BVU_1270	BVU_RS06420	5302236	WP_011965115.1	1710095	1710628	+	534	177	TIGR00730 family Rossman fold protein	F	Metabolism		-1.05991	0.82161		-1.05107	0.863163
BVU_1271	BVU_RS06425	5302237	WP_005838734.1	1710646	1711248	+	603	200	SIS domain-containing protein	G; M	Metabolism; Cellular processes and signaling		1.21462	0.266521		1.22353	0.27157
BVU_1272	BVU_RS06430	5302238	WP_005838735.1	1711359	1712279	+	921	306	carbohydrate kinase	G	Metabolism		-1.0955	0.537937		-1.08757	0.606302
BVU_1273	BVU_RS06435	5302239	WP_008666392.1	1712319	1713356	+	1038	345	glycoside hydrolase family 18 protein				-1.23058	0.106043		-1.22126	0.148261
BVU_1274	BVU_RS06440	5302240	WP_041174520.1	1713367	1715889	-	2523	840	aminopeptidase N	E	Metabolism		1.47051	0.000480924		1.48114	0.0011614
BVU_1275	BVU_RS06445	5302241	WP_011965117.1	1715893	1717020	-	1128	375	tRNA 2-thiouridine(34) synthase MnmA	J	Information storage and processing		1.82355	1.52387e-12		1.83757	6.19026e-09
BVU_1276	BVU_RS06450	5302242	WP_005849784.1	1717020	1717799	-	780	259	4Fe-4S binding protein	C; F	Metabolism		1.54851	0.000436543		1.56048	0.000484851
BVU_1277	BVU_RS06455	5302243	WP_005849782.1	1718392	1718883	+	492	163	helix-turn-helix transcriptional regulator	K	Information storage and processing		-23.7284	2.67064e-67		-23.5135	1.12794e-63
BVU_1278	BVU_RS06460	5302244	WP_011965118.1	1718932	1722057	+	3126	1041	hypothetical protein				-13.072	3.24603e-117		-12.9646	4.05784e-88
BVU_1279	BVU_RS06465	5302245	WP_005849762.1	1722146	1723261	+	1116	371	hypothetical protein				-11.8463	3.77768e-09		-11.578	1.21529e-10
BVU_1280	BVU_RS06475	5302246	WP_011965119.1	1723527	1725137	+	1611	536	ATP-binding protein				-1.19996	0.211325		-1.19069	0.242565
BVU_1281	BVU_RS06480	5302247	WP_005849769.1	1725435	1726430	+	996	331	fimbrillin family protein				-3.05686	1.69958e-09		-3.03093	3.83023e-10
BVU_1282	BVU_RS06485	5302248	WP_011965120.1	1726427	1727743	+	1317	438	FimB/Mfa2 family fimbrial subunit				-3.33313	0.00163895		-3.30329	3.63421e-07
BVU_1283	BVU_RS06490	5302249	WP_011965121.1	1727871	1729484	-	1614	537	DUF3874 domain-containing protein				1.17965	0.410286		1.18991	0.36668
BVU_1285	BVU_RS06500	5302251	WP_011965123.1	1730815	1732470	-	1656	551	IS1182 family transposase	X	Mobile		-3.70536	0.0348973		-3.63676	0.0259595
BVU_1286	BVU_RS06505	5302252	WP_008666378.1	1732643	1735369	-	2727	908	hypothetical protein				-10.6281	4.40997e-72		-10.5423	4.99296e-63
BVU_1287	BVU_RS21375	31479301	NA	1735431	1735688	-	258	85	helix-turn-helix transcriptional regulator				-11.1145	2.22134e-16		-10.9334	4.05461e-17
BVU_1288	BVU_RS06510	5302254	WP_011965125.1	1735775	1736893	-	1119	372	site-specific integrase	X; L	Information storage and processing; Mobile		1.81	0.338015		1.82247	0.286213
BVU_1289	BVU_RS06515	5302255	WP_005838742.1	1737020	1738048	+	1029	342	Holliday junction branch migration DNA helicase RuvB	L	Information storage and processing		1.02645	0.813891		1.03446	0.823301
BVU_1290	BVU_RS06520	5302256	WP_005838743.1	1738052	1739497	+	1446	481	lipopolysaccharide biosynthesis protein	M	Cellular processes and signaling		-1.06144	0.703254		-1.05302	0.765532
BVU_1291	BVU_RS06525	5302257	WP_005838744.1	1739500	1740864	+	1365	454	TIGR00341 family protein				1.24247	0.0417906		1.2522	0.0782904
BVU_1292	BVU_RS06530	5302258	WP_005838745.1	1740869	1742995	+	2127	708	S46 family peptidase				-1.0568	0.714601		-1.04847	0.784822
BVU_1293	BVU_RS06535	5302259	WP_005838746.1	1743316	1745190	-	1875	624	DEAD/DEAH box helicase	L	Information storage and processing		-1.17319	0.0889776		-1.16399	0.220955
BVU_1294	BVU_RS06540	5302260	WP_011965126.1	1745452	1745664	-	213	70	helix-turn-helix transcriptional regulator	K	Information storage and processing		2.36367	0.00915415		2.38095	0.00662408
BVU_1295	BVU_RS06550	5302261	WP_005838748.1	1745936	1746583	-	648	215	DUF2975 domain-containing protein				2.21492	0.000268162		2.22956	0.000204452
BVU_1296	BVU_RS06555	5302262	WP_011965127.1	1746600	1747247	-	648	215	DUF2975 domain-containing protein				1.68074	0.00473825		1.69287	0.00645741
BVU_1297	BVU_RS06560	5302263	WP_011965128.1	1747256	1748086	-	831	276	CPBP family intramembrane metalloprotease	O	Cellular processes and signaling		-1.07083	0.76953		-1.06178	0.798844
BVU_1298	BVU_RS06565	23318884	WP_005838751.1	1748259	1748558	-	300	99	hypothetical protein				1.25043	0.300805		1.26132	0.291671
BVU_1299	BVU_RS06570	5302265	WP_008666359.1	1748558	1748977	-	420	139	DUF3836 domain-containing protein				-1.45967	0.00315116		-1.44875	0.00643288
BVU_1300	BVU_RS06580	5302266	WP_011965130.1	1749356	1750276	-	921	306	bifunctional riboflavin kinase/FAD synthetase	H	Metabolism		1.71551	1.02458e-05		1.72904	1.63514e-05
BVU_1301	BVU_RS06585	5302267	WP_008666357.1	1750276	1750890	-	615	204	HAD family phosphatase	H	Metabolism		2.93207	7.39906e-23		2.95305	3.69411e-20
BVU_1302	BVU_RS06590	5302268	WP_011965131.1	1750918	1753548	-	2631	876	calcium-translocating P-type ATPase%2C PMCA-type	P	Metabolism		2.59534	1.04236e-33		2.61534	3.01339e-20
BVU_RS06600	BVU_RS06600	23318886	WP_008666334.1	1753890	1754093	-	204	67	nucleotidyl transferase AbiEii/AbiGii toxin family protein				-6.15811	1.74497e-09		-6.08188	1.18494e-09
BVU_1304	BVU_RS06605	5302270	WP_011965132.1	1754427	1755725	+	1299	432	glycoside hydrolase family 88 protein				-1.04233	0.882046		-1.03444	0.927861
BVU_1305	BVU_RS06610	5302271	WP_011965133.1	1755782	1756279	-	498	165	hypothetical protein				-1.0068	0.99013		1.00134	1
BVU_1306	BVU_RS06615	5302272	WP_005838759.1	1756292	1756939	-	648	215	outer membrane beta-barrel protein				-1.47183	0.377466		-1.45897	0.361902
BVU_1307	BVU_RS06620	5302273	WP_008666330.1	1757119	1757367	+	249	82	hypothetical protein				-3.12212	0.376672		-2.96948	0.297306
BVU_1308	BVU_RS06625	23318887	WP_005838761.1	1757572	1757790	+	219	72	hypothetical protein				1.74767	0.181792		1.75516	0.157043
BVU_1309	BVU_RS06630	5302275	WP_005838762.1	1757793	1758272	+	480	159	thioredoxin	O	Cellular processes and signaling		2.97296	2.13617e-07		2.9941	1.26027e-07
BVU_1310	BVU_RS06635	5302276	WP_005849722.1	1758310	1758657	+	348	115	MarR family transcriptional regulator	K	Information storage and processing		1.30314	0.0284291		1.31364	0.0371573
BVU_1311	BVU_RS06640	5302277	WP_008666328.1	1758681	1759346	+	666	221	M15 family metallopeptidase				1.29145	0.144018		1.30217	0.143712
BVU_1312	BVU_RS06645	5302278	WP_011965134.1	1759350	1760534	+	1185	394	hypothetical protein				1.33095	0.126356		1.34172	0.115159
BVU_1313	BVU_RS06650	5302279	WP_011965135.1	1760531	1761214	-	684	227	response regulator transcription factor	T; K	Information storage and processing; Cellular processes and signaling		-1.20174	0.525229		-1.18999	0.538894
BVU_1314	BVU_RS06655	5302280	WP_049764436.1	1761219	1762757	-	1539	512	HAMP domain-containing histidine kinase	T	Cellular processes and signaling		1.18674	0.375995		1.19573	0.365723
BVU_1315	BVU_RS06660	5302281	WP_005838773.1	1762809	1764881	+	2073	690	outer membrane beta-barrel protein				-1.55234	0.00571668		-1.5392	0.00864278
BVU_1316	BVU_RS06665	5302282	WP_005838774.1	1764917	1765345	-	429	142	SufE family protein	O	Cellular processes and signaling		-1.24762	0.0391768		-1.2379	0.0930325
BVU_1317	BVU_RS06670	5302283	WP_011965137.1	1765357	1766361	-	1005	334	M28 family peptidase				-1.02333	0.862196		-1.01527	0.937253
BVU_1318	BVU_RS06675	5302284	WP_011965138.1	1766430	1768187	-	1758	585	gamma-glutamyl-gamma-aminobutyrate hydrolase family protein	E	Metabolism		-1.09731	0.555466		-1.08847	0.614068
BVU_1319	BVU_RS06680	5302285	WP_005849704.1	1768270	1769178	+	909	302	phosphate butyryltransferase				1.97614	3.85805e-09		1.99251	2.09882e-08
BVU_1320	BVU_RS06685	5302286	WP_005838784.1	1769277	1770341	+	1065	354	butyrate kinase				2.359	1.54732e-08		2.37571	1.50572e-07
BVU_1321	BVU_RS06690	5302287	WP_005838786.1	1770479	1771729	-	1251	416	DUF3874 domain-containing protein				1.34709	0.38657		1.35728	0.360761
BVU_1322	BVU_RS06695	5302288	WP_011964764.1	1772330	1773895	-	1566	521	IS66 family transposase				-1.54864	2.27071e-05		-1.53672	0.000308187
BVU_1323	BVU_RS06700	5302289	WP_011964763.1	1773982	1774332	-	351	116	IS66 family insertion sequence element accessory protein TnpB				-1.71845	0.325675		-1.70634	0.313937
BVU_1324	BVU_RS06705	5302290	WP_011964762.1	1774320	1774724	-	405	134	hypothetical protein				-1.55126	0.189068		-1.53747	0.183714
BVU_1325	BVU_RS06710	5302291	WP_011965139.1	1774997	1775305	-	309	102	outer membrane beta-barrel protein				-2.72188	NA		-5.6669	0.675277
BVU_1326	BVU_RS06715	5302292	WP_005838791.1	1775248	1775976	-	729	242	hypothetical protein				-3.93773	0.288967		-3.62083	0.205887
BVU_1327	BVU_RS06720	23318888	WP_005838793.1	1776002	1776445	+	444	147	hypothetical protein				-3.13839	0.278592		-3.00792	0.1849
BVU_1328	BVU_RS06725	5302294	WP_005838797.1	1776645	1776959	-	315	104	DUF4491 family protein				1.07954	0.673773		1.08853	0.654997
BVU_1329	BVU_RS06730	5302295	WP_005838800.1	1776966	1777424	-	459	152	Lrp/AsnC ligand binding domain-containing protein	K	Information storage and processing		1.12342	0.465366		1.13218	0.441854
BVU_1330	BVU_RS06735	5302296	WP_005838801.1	1777541	1777924	-	384	127	hypothetical protein				2.22189	7.25811e-06		2.23783	2.19259e-05
BVU_1331	BVU_RS06740	5302297	WP_005838803.1	1777947	1779233	-	1287	428	HlyC/CorC family transporter	R	Poorly characterized		1.58565	0.000406346		1.59889	0.000456604
BVU_1332	BVU_RS06745	5302298	WP_011965141.1	1779368	1779892	+	525	174	NUDIX domain-containing protein	V	Cellular processes and signaling		1.54592	0.00440128		1.55757	0.00628151
BVU_1333	BVU_RS06750	5302299	WP_011965142.1	1779902	1782805	+	2904	967	tetratricopeptide repeat protein	R	Poorly characterized		1.87933	1.85945e-10		1.89352	1.384e-08
BVU_1334	BVU_RS06755	5302300	WP_005838810.1	1782829	1784526	+	1698	565	TonB-dependent receptor				3.31629	3.0306e-11		3.3411	3.26816e-12
BVU_1335	BVU_RS06760	5302301	WP_005838811.1	1784648	1787086	+	2439	812	type I DNA topoisomerase	L	Information storage and processing		1.27849	0.00174958		1.28837	0.0236439
BVU_1336	BVU_RS06765	5302302	WP_005838813.1	1787083	1787610	+	528	175	shikimate kinase	E	Metabolism		1.23238	0.0823285		1.24172	0.0930325
BVU_1337	BVU_RS06770	5302303	WP_005838815.1	1787652	1789544	+	1893	630	biosynthetic arginine decarboxylase				1.79425	8.62425e-07		1.80742	2.22207e-06
BVU_1338	BVU_RS06775	5302304	WP_011965143.1	1789549	1790322	+	774	257	acetylglutamate kinase	E	Metabolism		2.21644	1.26362e-07		2.2327	2.86461e-08
BVU_1339	BVU_RS06780	5302305	WP_005838819.1	1790386	1790895	+	510	169	RNA polymerase sigma factor	K	Information storage and processing		1.24941	0.00572754		1.25899	0.0434658
BVU_1340	BVU_RS06785	5302306	WP_005849684.1	1790885	1791364	+	480	159	hypothetical protein				2.49706	4.92439e-16		2.51503	2.08364e-14
BVU_1341	BVU_RS06790	5302307	WP_011965144.1	1791562	1792293	-	732	243	DUF2807 domain-containing protein				-1.71544	0.0363835		-1.69853	0.0314986
BVU_1342	BVU_RS06795	5302308	WP_011965145.1	1792400	1793104	+	705	234	M48 family metallopeptidase				1.05691	0.70943		1.06474	0.695886
BVU_1343	BVU_RS06800	5302309	WP_011965146.1	1793125	1794435	+	1311	436	acetylxylan esterase				-1.30272	0.0134651		-1.29288	0.0419694
BVU_1344	BVU_RS06805	5302310	WP_011965147.1	1794540	1795190	+	651	216	YbjN domain-containing protein				1.05427	0.862222		1.06089	0.857848
BVU_1345	BVU_RS06810	5302311	WP_074783619.1	1795320	1795616	+	297	98	PD-(D/E)XK nuclease family transposase				-9.34907	0.00257304		-8.82028	0.000226768
BVU_1346	BVU_RS06815	23318889	WP_032934128.1	1796225	1796725	+	501	166	helix-turn-helix transcriptional regulator	K	Information storage and processing		-1.32481	0.514518		-1.31212	0.518484
BVU_1347	BVU_RS06820	5302313	WP_011965149.1	1796791	1799277	+	2487	828	hypothetical protein				-1.00899	0.962199		-1.00214	1
BVU_RS22505	BVU_RS22505	58789735	WP_005849674.1	1799466	1799627	+	162	53	hypothetical protein				-1.21235	0.900669		-1.18445	0.942203
BVU_1348	BVU_RS06825	5302314	WP_011965150.1	1799617	1800573	+	957	318	hypothetical protein				-1.42307	0.624424		-1.4046	0.638728
BVU_1349	BVU_RS06830	5302315	WP_005838842.1	1800570	1801640	+	1071	356	radical SAM protein	H; D	Metabolism; Cellular processes and signaling		-1.1173	0.86843		-1.10881	0.890976
BVU_1350	BVU_RS06835	5302316	WP_005838844.1	1801661	1801909	+	249	82	hypothetical protein				1.34434	0.691445		1.34807	0.658004
BVU_1351	BVU_RS06840	5302317	WP_011965152.1	1802123	1803283	+	1161	386	MFS transporter AraJ	E; G; R; P	Metabolism; Poorly characterized		-1.17592	0.315935		-1.1663	0.35506
BVU_1352	BVU_RS06845	5302318	WP_005838848.1	1803244	1803663	-	420	139	hypothetical protein				-1.67679	0.00179412		-1.66263	0.00408586
BVU_1353	BVU_RS06850	5302319	WP_005838850.1	1803802	1804269	+	468	155	ribosome assembly cofactor RimP				-1.0568	0.806193		-1.04812	0.846111
BVU_1354	BVU_RS06855	5302320	WP_005838852.1	1804272	1805528	+	1257	418	transcription termination/antitermination protein NusA	K	Information storage and processing		-1.15386	0.107373		-1.14519	0.270939
BVU_1355	BVU_RS06860	5302321	WP_011965153.1	1805570	1808581	+	3012	1003	translation initiation factor IF-2	J	Information storage and processing		1.04495	0.754326		1.05268	0.74569
BVU_1356	BVU_RS06865	5302322	WP_005849667.1	1808720	1809223	+	504	167	CvpA family protein				1.20367	0.343832		1.21226	0.309898
BVU_1357	BVU_RS06870	5302323	WP_005838858.1	1809231	1810682	+	1452	483	Fe-S cluster assembly protein SufB	O	Cellular processes and signaling		1.452	0.00412819		1.46253	0.0036436
BVU_1358	BVU_RS06875	5302324	WP_005838860.1	1810710	1811462	+	753	250	Fe-S cluster assembly ATPase SufC	H; R; P; O	Metabolism; Poorly characterized; Cellular processes and signaling		2.04703	3.96191e-06		2.0612	1.37123e-06
BVU_1359	BVU_RS06880	5302325	WP_005838862.1	1811492	1812835	+	1344	447	Fe-S cluster assembly protein SufD	O	Cellular processes and signaling		1.41945	0.0142278		1.42984	0.010533
BVU_1360	BVU_RS06885	5302326	WP_005838864.1	1812842	1814056	+	1215	404	cysteine desulfurase	E	Metabolism		1.57621	0.00474005		1.58817	0.00272156
BVU_1361	BVU_RS06890	5302327	WP_011965154.1	1814146	1815801	-	1656	551	IS1182 family transposase	X	Mobile		-1.24027	0.51258		-1.22924	0.535455
BVU_1363	BVU_RS06900	5302329	WP_005849662.1	1816737	1817159	-	423	140	GNAT family N-acetyltransferase	R; K	Information storage and processing; Poorly characterized		-1.71583	0.000396906		-1.7021	0.0014844
BVU_1364	BVU_RS06905	5302330	WP_011965156.1	1817318	1819252	-	1935	644	glycoside hydrolase				1.0041	0.980991		1.01182	0.980255
BVU_1365	BVU_RS06910	5302331	WP_011965157.1	1819270	1822446	-	3177	1058	DUF4981 domain-containing protein				1.01769	0.917515		1.02547	0.916961
BVU_1366	BVU_RS06915	5302332	WP_005838876.1	1822460	1823062	-	603	200	lysine exporter LysO family protein				1.5097	0.0413681		1.52062	0.0466169
BVU_1367	BVU_RS06920	5302333	WP_005838878.1	1823059	1823340	-	282	93	LysO family transporter				1.13704	0.748963		1.14705	0.738557
BVU_1368	BVU_RS06925	5302334	WP_005838880.1	1823455	1824972	-	1518	505	RagB/SusD family nutrient uptake outer membrane protein				-7.16051	0.00739643		-6.88881	0.00179832
BVU_1369	BVU_RS06930	5302335	WP_005838882.1	1824993	1828121	-	3129	1042	TonB-dependent receptor	P	Metabolism		-5.97761	6.14735e-09		-5.90253	2.43657e-09
BVU_1370	BVU_RS06935	5302336	WP_008668520.1	1828345	1829970	-	1626	541	tetratricopeptide repeat protein	R	Poorly characterized		-2.94034	0.00127464		-2.90993	0.00110758
BVU_1371	BVU_RS06940	5302337	WP_005838886.1	1830072	1830677	+	606	201	ribonuclease HII	L	Information storage and processing		2.15608	6.79578e-12		2.17297	2.0752e-10
BVU_1372	BVU_RS06945	5302338	WP_008668518.1	1830820	1832133	-	1314	437	L-fucose:H+ symporter permease	G	Metabolism		-1.17064	0.582228		-1.16259	0.603875
BVU_1373	BVU_RS06950	5302339	WP_005849650.1	1832245	1834020	-	1776	591	L-fucose isomerase	G	Metabolism		1.79296	0.000298001		1.80733	0.000278375
BVU_1374	BVU_RS06955	5302340	WP_005838891.1	1834042	1835022	-	981	326	GntR family transcriptional regulator				-1.63662	0.00371624		-1.62343	0.00646439
BVU_RS22360	BVU_RS22360	43500065	WP_158303734.1	1835207	1835380	+	174	57	hypothetical protein				1.25945	NA		1.28749	1
BVU_1375	BVU_RS06960	5302341	WP_005849646.1	1835470	1836984	+	1515	504	2%2C3-bisphosphoglycerate-independent phosphoglycerate mutase	G	Metabolism		-1.08503	0.566537		-1.07722	0.639671
BVU_1376	BVU_RS06965	5302342	WP_008668517.1	1837087	1837668	+	582	193	DUF3109 family protein				-1.76372	7.42198e-05		-1.74971	0.000363383
BVU_1377	BVU_RS06970	5302343	WP_005849642.1	1837736	1838923	+	1188	395	OprO/OprP family phosphate-selective porin				-3.25946	5.84671e-08		-3.2293	1.47274e-07
BVU_1378	BVU_RS06975	5302344	WP_011965158.1	1839107	1840213	-	1107	368	SusE domain-containing protein				-1.79967	0.22082		-1.7769	0.2024
BVU_1379	BVU_RS06980	5302345	WP_011965159.1	1840231	1841838	-	1608	535	RagB/SusD family nutrient uptake outer membrane protein				-1.94716	0.119229		-1.93579	0.101019
BVU_1380	BVU_RS06985	5302346	WP_011965160.1	1841851	1844856	-	3006	1001	TonB-dependent receptor	P	Metabolism		-1.88293	0.0406828		-1.86632	0.036654
BVU_1381	BVU_RS06990	5302347	WP_011965161.1	1845222	1847438	-	2217	738	glycoside hydrolase family 97 protein				-2.48442	0.0108357		-2.46746	0.00832507
BVU_1382	BVU_RS06995	5302348	WP_011965162.1	1847480	1849330	-	1851	616	glycoside hydrolase family 13 protein	G	Metabolism		-1.73923	0.290412		-1.71905	0.27049
BVU_1383	BVU_RS07000	5302349	WP_008668503.1	1849579	1851174	+	1596	531	hypothetical protein				1.18762	0.319367		1.19706	0.314344
BVU_1384	BVU_RS07005	5302350	WP_011965163.1	1851666	1854239	-	2574	857	hypothetical protein				1.47461	0.012637		1.48661	0.0141236
BVU_1385	BVU_RS07010	5302351	WP_005838929.1	1854312	1854797	-	486	161	helix-turn-helix transcriptional regulator	K	Information storage and processing		-1.49466	0.28912		-1.47912	0.283626
BVU_1386	BVU_RS07015	5302352	WP_005849623.1	1855502	1856857	-	1356	451	SLC45 family MFS transporter				-2.61348	0.241473		-2.57263	0.225847
BVU_1387	BVU_RS07020	5302353	WP_011965164.1	1856931	1859609	-	2679	892	4-alpha-glucanotransferase				1.02614	0.862332		1.0342	0.859369
BVU_1388	BVU_RS07025	5302354	WP_005838938.1	1859937	1861901	-	1965	654	DNA topoisomerase (ATP-hydrolyzing) subunit B	L	Information storage and processing		1.5651	4.10522e-08		1.57755	1.9719e-05
BVU_1389	BVU_RS07030	5302355	WP_005838940.1	1862348	1862602	-	255	84	30S ribosomal protein S20	J	Information storage and processing		-1.99725	1.51933e-09		-1.98158	1.56972e-08
BVU_1391	BVU_RS07040	5302357	WP_011965165.1	1862960	1863685	+	726	241	DNA repair protein RecO				1.20904	0.464254		1.21855	0.461533
BVU_1392	BVU_RS07045	5302358	WP_005845298.1	1864226	1864675	-	450	149	GatB/YqeY domain-containing protein				-1.01074	0.935543		-1.00281	1
BVU_1393	BVU_RS07050	5302359	WP_005845300.1	1864697	1866001	-	1305	434	cell division protein FtsZ	D	Cellular processes and signaling		1.13822	0.26704		1.14719	0.28749
BVU_1394	BVU_RS07055	5302360	WP_005845303.1	1866039	1867541	-	1503	500	cell division protein FtsA				1.28125	0.00988164		1.29124	0.0271073
BVU_1395	BVU_RS07060	5302361	WP_005845306.1	1867545	1868282	-	738	245	hypothetical protein				1.32887	0.0057482		1.33932	0.0166452
BVU_1396	BVU_RS07065	5302362	WP_005845309.1	1868279	1869655	-	1377	458	UDP-N-acetylmuramate--L-alanine ligase				1.48367	2.30839e-05		1.49495	0.000277793
BVU_1397	BVU_RS07070	5302363	WP_005845311.1	1869645	1870775	-	1131	376	undecaprenyldiphospho-muramoylpentapeptide beta-N-acetylglucosaminyltransferase	M	Cellular processes and signaling		1.43739	0.0045471		1.44958	0.00432986
BVU_1398	BVU_RS07075	5302364	WP_011965166.1	1870840	1872237	-	1398	465	FtsW/RodA/SpoVE family cell cycle protein	D	Cellular processes and signaling		1.41758	7.78687e-05		1.42865	0.00125372
BVU_1399	BVU_RS07080	5302365	WP_011965167.1	1872261	1873595	-	1335	444	UDP-N-acetylmuramoyl-L-alanine--D-glutamate ligase	M	Cellular processes and signaling		1.63783	2.64487e-08		1.65026	3.22484e-06
BVU_1400	BVU_RS07085	5302366	WP_011965168.1	1873605	1874873	-	1269	422	phospho-N-acetylmuramoyl-pentapeptide-transferase	M	Cellular processes and signaling		1.78827	3.95081e-07		1.8015	6.33194e-07
BVU_1401	BVU_RS07090	5302367	WP_005845321.1	1874886	1876340	-	1455	484	UDP-N-acetylmuramoyl-L-alanyl-D-glutamate--2%2C6-diaminopimelate ligase	M	Cellular processes and signaling		1.47681	7.28855e-06		1.4881	0.000217179
BVU_1402	BVU_RS07095	5302368	WP_005849607.1	1876359	1878539	-	2181	726	PASTA domain-containing protein	D; M	Cellular processes and signaling		1.12729	0.338382		1.13645	0.348267
BVU_1403	BVU_RS07100	5302369	WP_005845324.1	1878544	1878918	-	375	124	hypothetical protein				2.17507	1.3904e-06		2.19082	5.78862e-06
BVU_1404	BVU_RS07105	5302370	WP_005845329.1	1878923	1879837	-	915	304	16S rRNA (cytosine(1402)-N(4))-methyltransferase RsmH	J	Information storage and processing		1.29539	0.0149894		1.30558	0.026242
BVU_1405	BVU_RS07110	5302371	WP_005845333.1	1879834	1880298	-	465	154	division/cell wall cluster transcriptional repressor MraZ				-1.10337	0.419444		-1.09506	0.519542
BVU_1406	BVU_RS07115	5302372	WP_005845335.1	1880666	1881484	+	819	272	1-acyl-sn-glycerol-3-phosphate acyltransferase				-2.33313	6.28278e-17		-2.31523	2.78717e-13
BVU_1407	BVU_RS07120	5302373	WP_005845337.1	1881508	1882488	+	981	326	GNAT family N-acetyltransferase				-1.57639	4.42451e-06		-1.56447	0.000114211
BVU_1408	BVU_RS07125	5302374	WP_011965169.1	1882577	1883908	-	1332	443	deoxyguanosinetriphosphate triphosphohydrolase				-1.46368	0.00923564		-1.45219	0.0183803
BVU_1409	BVU_RS07130	5302375	WP_005845350.1	1884131	1884565	+	435	144	dUTP diphosphatase	F; V	Metabolism; Cellular processes and signaling		2.25839	7.03605e-14		2.27598	1.98092e-12
BVU_1410	BVU_RS07135	5302376	WP_005845352.1	1884575	1886383	+	1809	602	tetratricopeptide repeat protein	R	Poorly characterized		2.74123	1.67174e-30		2.76223	4.78285e-21
BVU_1411	BVU_RS07140	5302377	WP_005849594.1	1886380	1887213	+	834	277	DUF4292 domain-containing protein				2.83411	2.38704e-18		2.85616	3.57012e-18
BVU_1412	BVU_RS07145	5302378	WP_005845356.1	1887213	1888547	+	1335	444	peptidoglycan DD-metalloendopeptidase family protein				2.26234	2.31954e-13		2.2798	6.80666e-12
BVU_1413	BVU_RS07150	5302379	WP_005845358.1	1889049	1889420	+	372	123	RNA-binding protein	J	Information storage and processing		1.64032	3.80011e-08		1.65313	4.36104e-06
BVU_1414	BVU_RS07155	5302380	WP_005849590.1	1889735	1890649	-	915	304	glutaminase	E	Metabolism		-1.06837	0.691748		-1.0602	0.774741
BVU_1415	BVU_RS07160	5302381	WP_011965170.1	1890662	1892506	-	1845	614	4-hydroxy-3-methylbut-2-en-1-yl diphosphate synthase				-1.15947	0.194815		-1.15086	0.278359
BVU_1416	BVU_RS07165	5302382	WP_005845363.1	1892590	1893099	-	510	169	5-(carboxyamino)imidazole ribonucleotide mutase	F	Metabolism		-1.19074	0.1882		-1.18128	0.256319
BVU_1417	BVU_RS07170	5302383	WP_005845365.1	1893224	1893604	-	381	126	glycine cleavage system protein GcvH	E	Metabolism		-1.32026	0.0635724		-1.31001	0.0790128
BVU_1418	BVU_RS07175	5302384	WP_005849586.1	1893641	1894297	-	657	218	phosphatase PAP2 family protein				1.32193	0.0409866		1.33186	0.0722448
BVU_1419	BVU_RS07180	5302385	WP_005845369.1	1894308	1895777	-	1470	489	RNA polymerase factor sigma-54	K	Information storage and processing		1.04034	0.77224		1.04853	0.767088
BVU_RS07185	BVU_RS07185	23318891	NA	1895906	1896130	+	225	74	Xaa-Pro aminopeptidase				15.6306	NA		20.6712	0.121114
BVU_1420	BVU_RS07190	5302386	WP_011965171.1	1896480	1897388	-	909	302	glycyl-radical enzyme activating protein	C; F; O	Metabolism; Cellular processes and signaling		1.3168	0.343832		1.32623	0.340415
BVU_1421	BVU_RS07195	5302387	WP_032944228.1	1897393	1899819	-	2427	808	glycyl radical protein				1.3829	0.0974816		1.39469	0.0868441
BVU_1422	BVU_RS07200	5302388	WP_085930160.1	1900121	1901794	-	1674	557	nucleoside kinase	F	Metabolism		2.68132	1.16962e-15		2.70297	3.29437e-15
BVU_1423	BVU_RS07205	5302389	WP_005845382.1	1901876	1903567	+	1692	563	Na/Pi cotransporter family protein	P	Metabolism		-2.05266	6.16957e-16		-2.03685	4.97278e-11
BVU_1424	BVU_RS07210	5302390	WP_011965173.1	1903759	1904133	+	375	124	Na+-dependent phosphate transporter				-2.54871	7.71402e-07		-2.52628	3.57397e-06
BVU_1425	BVU_RS07215	5302391	WP_011965174.1	1904320	1905678	-	1359	452	transposase				2.1444	9.36138e-05		2.15952	0.000194021
BVU_1426	BVU_RS07220	5302392	WP_005845386.1	1905902	1906768	-	867	288	FKBP-type peptidyl-prolyl cis-trans isomerase	O	Cellular processes and signaling		2.57551	9.71232e-31		2.59479	1.42347e-19
BVU_1427	BVU_RS07225	5302393	WP_005845388.1	1906790	1907374	-	585	194	FKBP-type peptidyl-prolyl cis-trans isomerase	O	Cellular processes and signaling		2.40558	3.80601e-18		2.42383	1.82365e-15
BVU_1428	BVU_RS07230	5302394	WP_005849574.1	1907502	1908200	+	699	232	NAD-dependent deacylase	O	Cellular processes and signaling		-1.00141	0.996254		1.00722	1
BVU_1429	BVU_RS07235	5302395	WP_005845392.1	1908275	1908439	+	165	54	rubredoxin	P	Metabolism		-1.20923	0.252431		-1.19911	0.299334
BVU_1430	BVU_RS07240	5302396	WP_011965154.1	1908689	1910344	+	1656	551	IS1182 family transposase	X	Mobile		-1.80334	0.0454476		-1.78611	0.042913
BVU_1431	BVU_RS07245	5302397	WP_011965175.1	1910437	1912572	-	2136	711	polyribonucleotide nucleotidyltransferase	J	Information storage and processing		1.89992	8.45604e-10		1.91389	1.61146e-08
BVU_1432	BVU_RS07250	5302398	WP_005845396.1	1912788	1913936	+	1149	382	redoxin domain-containing protein				-1.17464	0.102402		-1.16549	0.219257
BVU_1433	BVU_RS07255	5302399	WP_005845398.1	1914137	1914601	+	465	154	transcription elongation factor GreA	K	Information storage and processing		2.50483	8.54523e-10		2.52229	2.05136e-10
BVU_1434	BVU_RS07260	5302400	WP_011965176.1	1914653	1915060	+	408	135	HIT family protein	R; F	Metabolism; Poorly characterized		3.61805	3.28944e-08		3.64165	1.29805e-08
BVU_1435	BVU_RS07265	5302401	WP_005845400.1	1915149	1916192	-	1044	347	mannose-1-phosphate guanylyltransferase				2.07543	4.12197e-10		2.09024	1.94237e-09
BVU_1437	BVU_RS07275	5302403	WP_011965177.1	1916573	1917235	-	663	220	Abi family protein				-1.12908	0.458544		-1.12069	0.549941
BVU_RS07280	BVU_RS07280	23318892	WP_049764437.1	1917823	1918254	+	432	143	hypothetical protein				-1.28578	0.159078		-1.2755	0.205266
BVU_1439	BVU_RS07285	5302405	WP_011965179.1	1918579	1919982	-	1404	467	hypothetical protein				-1.81853	0.0390337		-1.7997	0.0391501
BVU_1440	BVU_RS07290	5302406	WP_011965180.1	1920194	1921150	-	957	318	toprim domain-containing protein				-1.9765	NA		-1.85329	0.763117
BVU_RS22365	BVU_RS22365	43500066	WP_158303735.1	1921981	1922136	-	156	51	hypothetical protein				-2.27347	NA		-5.32792	0.675224
BVU_1443	BVU_RS07305	5302409	WP_011965183.1	1922731	1923522	+	792	263	hypothetical protein				-2.11212	8.40714e-06		-2.09369	1.34635e-05
BVU_1444	BVU_RS07310	5302410	WP_143707633.1	1923519	1923962	-	444	147	hypothetical protein				-2.07861	0.0367314		-2.05503	0.0304748
BVU_1445	BVU_RS07315	23318894	WP_011965185.1	1924070	1924519	-	450	149	hypothetical protein				-1.50102	0.40983		-1.49312	0.397219
BVU_1446	BVU_RS07320	5302412	WP_011965186.1	1924491	1925330	-	840	279	hypothetical protein				-1.14375	0.667984		-1.13655	0.698442
BVU_1447	BVU_RS21035	25120142	WP_011965187.1	1925314	1926612	-	1299	432	PD-(D/E)XK nuclease family protein				1.04476	0.868454		1.05343	0.867456
BVU_1448	BVU_RS07330	5302414	WP_011965188.1	1926691	1927050	-	360	119	hypothetical protein				-2.0881	0.109485		-2.06405	0.0854782
BVU_1449	BVU_RS07335	5302415	WP_011965189.1	1927217	1928356	-	1140	379	DUF1016 family protein	R	Poorly characterized		1.06865	0.809787		1.07745	0.802546
BVU_1450	BVU_RS07340	5302416	WP_011965190.1	1928382	1928984	-	603	200	integrase catalytic domain-containing protein	X; L	Information storage and processing; Mobile		2.14069	0.683217		2.08361	0.652254
BVU_1451	BVU_RS07345	5302417	WP_105093573.1	1928953	1929423	+	471	156	Fic family protein				-2.27347	NA		-5.32837	0.675224
BVU_RS07350	BVU_RS07350	23318896	WP_032944233.1	1929435	1929752	+	318	105	DUF3784 domain-containing protein				4.64758	NA		7.21763	0.675277
BVU_1453	BVU_RS07355	5302419	WP_005849549.1	1930057	1930395	+	339	112	hypothetical protein				-2.6725	NA		-2.47814	0.482102
BVU_1454	BVU_RS07360	5302420	WP_032944582.1	1930420	1932726	+	2307	768	outer membrane beta-barrel protein				-1.05031	0.95852		-1.04832	1
BVU_RS21445	BVU_RS21445	31479315	WP_005849545.1	1932730	1933080	+	351	116	hypothetical protein				-1.09446	0.925038		-1.08791	0.980551
BVU_1455	BVU_RS07365	5302421	WP_005845430.1	1933021	1933785	-	765	254	helix-turn-helix transcriptional regulator	K	Information storage and processing		1.01584	0.965455		1.02324	0.969576
BVU_1456	BVU_RS07370	5302422	WP_011965154.1	1933891	1935546	-	1656	551	IS1182 family transposase	X	Mobile		-1.1883	0.650569		-1.18079	0.681246
BVU_1457	BVU_RS07375	5302423	WP_016270147.1	1935905	1936810	+	906	301	IS982 family transposase				-1.09498	0.789209		-1.08581	0.836322
BVU_1458	BVU_RS07380	5302424	WP_011965194.1	1937491	1939128	-	1638	545	B12-binding domain-containing radical SAM protein				1.57545	0.000563232		1.58772	0.00104604
BVU_1459	BVU_RS07385	5302425	WP_005845436.1	1939144	1939665	-	522	173	GNAT family N-acetyltransferase	O; J	Information storage and processing; Cellular processes and signaling		1.1537	0.408254		1.16286	0.399462
BVU_1460	BVU_RS07390	5302426	WP_008668335.1	1939683	1940114	-	432	143	GNAT family N-acetyltransferase	R; O; J; K	Information storage and processing; Poorly characterized; Cellular processes and signaling		1.03986	0.832782		1.0481	0.812871
BVU_1461	BVU_RS07395	5302427	WP_005849540.1	1940219	1940704	+	486	161	N-acetyltransferase	E; O; J	Information storage and processing; Metabolism; Cellular processes and signaling		1.19947	0.614785		1.20845	0.591461
BVU_1462	BVU_RS07400	5302428	WP_011965195.1	1940778	1941134	+	357	118	DUF488 family protein				-1.92273	0.000310245		-1.90625	0.000212768
BVU_1463	BVU_RS07405	5302429	WP_005849536.1	1941311	1942822	+	1512	503	acetyl-CoA carboxylase biotin carboxylase subunit	I	Metabolism		-1.05508	0.682186		-1.04696	0.770304
BVU_1464	BVU_RS07410	5302430	WP_011965196.1	1942847	1943362	+	516	171	acetyl-CoA carboxylase biotin carboxyl carrier protein subunit				1.24237	0.210279		1.25206	0.177933
BVU_1465	BVU_RS07415	5302431	WP_005845448.1	1943365	1944897	+	1533	510	acyl-CoA carboxylase subunit beta	I	Metabolism		1.01157	0.941862		1.01893	0.927757
BVU_1466	BVU_RS07420	5302432	WP_008668332.1	1945028	1946338	-	1311	436	tripeptidyl aminopeptidase				-1.87514	9.2044e-07		-1.8602	1.80265e-05
BVU_1467	BVU_RS07425	5302433	WP_011965197.1	1946443	1947066	+	624	207	hypothetical protein				-1.02874	0.904335		-1.02076	0.946734
BVU_1468	BVU_RS07430	5302434	WP_005845453.1	1947075	1947638	+	564	187	cob(I)yrinic acid a%2Cc-diamide adenosyltransferase	H	Metabolism		1.37685	0.0177168		1.38674	0.0198775
BVU_1469	BVU_RS07435	5302435	WP_002558131.1	1947710	1947931	+	222	73	DUF2795 domain-containing protein				1.80911	0.0129006		1.82457	0.00784985
BVU_1470	BVU_RS07440	5302436	WP_011965198.1	1948095	1948694	+	600	199	porin family protein				1.74333	0.0102457		1.75719	0.0057641
BVU_1471	BVU_RS07445	5302437	WP_005845458.1	1948767	1951229	+	2463	820	primosomal protein N'	L	Information storage and processing		1.28004	0.00656637		1.28996	0.0277637
BVU_1472	BVU_RS07450	5302438	WP_005845460.1	1951277	1951987	+	711	236	phosphatase	E; R	Metabolism; Poorly characterized		1.23749	0.068002		1.24678	0.100705
BVU_1473	BVU_RS07455	5302439	WP_005845462.1	1951995	1952465	+	471	156	low molecular weight phosphotyrosine protein phosphatase	T	Cellular processes and signaling		1.24008	0.109197		1.24977	0.143084
BVU_1474	BVU_RS07460	5302440	WP_005845464.1	1952440	1954497	-	2058	685	HDIG domain-containing protein				2.10246	3.44138e-20		2.11881	4.54394e-13
BVU_1475	BVU_RS07465	5302441	WP_005845466.1	1954579	1956096	+	1518	505	glutamate--tRNA ligase	J	Information storage and processing		-1.1387	0.134288		-1.12982	0.325965
BVU_1476	BVU_RS07470	5302442	WP_011965199.1	1956109	1957329	+	1221	406	3-deoxy-D-manno-octulosonic acid transferase				-1.0743	0.483131		-1.06603	0.641899
BVU_RS22170	BVU_RS22170	40920433	WP_110506603.1	1957866	1957988	+	123	40	left-handed beta-roll domain-containing protein				-17.007	6.28177e-05		-15.8579	3.40192e-06
BVU_1477	BVU_RS07475	5302443	WP_005845470.1	1958531	1959019	+	489	162	helix-turn-helix transcriptional regulator	K	Information storage and processing		-1.57726	0.513483		-1.55567	0.505307
BVU_1478	BVU_RS07480	5302444	WP_011965200.1	1959097	1961955	+	2859	952	hypothetical protein				-1.22363	0.274538		-1.21411	0.317335
BVU_1479	BVU_RS07485	5302445	WP_005845475.1	1962094	1962750	+	657	218	hypothetical protein				-1.2048	0.875963		-1.18925	0.927769
BVU_1480	BVU_RS07490	5302446	WP_016271508.1	1962701	1963591	+	891	296	NUDIX domain-containing protein	V	Cellular processes and signaling		-1.13161	0.928733		-1.124	0.977615
BVU_1481	BVU_RS07495	5302447	WP_011965202.1	1963599	1964441	+	843	280	polysaccharide biosynthesis protein	M	Cellular processes and signaling		-3.83848	0.290036		-3.70076	0.186383
BVU_1482	BVU_RS07500	5302448	WP_011965203.1	1964548	1964925	+	378	125	hypothetical protein				-1.01139	0.970581		-1.00418	1
BVU_1483	BVU_RS07505	5302449	WP_011965204.1	1964931	1965995	-	1065	354	M20 family metallo-hydrolase	E	Metabolism		-1.29709	0.0479697		-1.28722	0.0922143
BVU_1484	BVU_RS07510	5302450	WP_005849510.1	1966209	1968014	+	1806	601	long-chain fatty acid--CoA ligase	I	Metabolism		-1.08941	0.434981		-1.08143	0.568091
BVU_1485	BVU_RS07515	5302451	WP_005845487.1	1968072	1969187	+	1116	371	peptide chain release factor 2	J	Information storage and processing		-1.19508	0.198737		-1.18625	0.242881
BVU_1486	BVU_RS07525	5302452	WP_005845492.1	1969482	1969952	+	471	156	CYTH domain-containing protein				-2.1611	0.00130672		-2.14092	0.00111017
BVU_1487	BVU_RS07530	5302453	WP_011965205.1	1970042	1972516	+	2475	824	TonB-dependent receptor	P	Metabolism		3.31608	5.80821e-19		3.33963	7.08738e-19
BVU_1488	BVU_RS07535	5302454	WP_011965206.1	1972685	1973188	+	504	167	RNA polymerase sigma factor	K	Information storage and processing		1.25741	0.0225782		1.26692	0.0424334
BVU_1489	BVU_RS07540	5302455	WP_005845500.1	1973269	1973655	-	387	128	VanZ family protein				2.49968	1.45437e-07		2.52125	1.0088e-07
BVU_1490	BVU_RS07545	5302456	WP_008668319.1	1973751	1975115	+	1365	454	sodium-dependent transporter	R	Poorly characterized		4.2422	4.66396e-18		4.27008	3.9431e-19
BVU_1491	BVU_RS07550	5302457	WP_005849503.1	1975123	1976025	+	903	300	helix-hairpin-helix domain-containing protein				1.55009	0.000139646		1.56143	0.000355941
BVU_1492	BVU_RS07555	5302458	WP_008667781.1	1976170	1977528	+	1359	452	transposase				1.41372	0.0820591		1.42513	0.08647
BVU_1493	BVU_RS07560	5302459	WP_005845506.1	1977712	1979130	-	1419	472	alkaline phosphatase				2.47037	9.72131e-13		2.48833	2.65595e-12
BVU_1494	BVU_RS07565	5302460	WP_005845508.1	1979434	1979934	+	501	166	hypothetical protein				-3.89494	0.0015074		-3.83275	0.000690329
BVU_1495	BVU_RS07575	5302461	WP_011965207.1	1980542	1982197	+	1656	551	IS1182 family transposase	X	Mobile		-1.4635	0.377898		-1.44991	0.36668
BVU_1496	BVU_RS07580	5302462	WP_011965208.1	1982491	1983687	-	1197	398	hypothetical protein				-1.26592	0.206845		-1.25538	0.240368
BVU_1497	BVU_RS07585	5302463	WP_005845035.1	1983700	1984047	-	348	115	helix-turn-helix domain-containing protein				-1.3002	0.22899		-1.28965	0.27049
BVU_1498	BVU_RS07590	5302464	WP_011965209.1	1984092	1985477	-	1386	461	putative DNA binding domain-containing protein	K	Information storage and processing		-1.37568	0.00358537		-1.36521	0.0151074
BVU_1499	BVU_RS07595	5302465	WP_005845038.1	1985555	1986394	-	840	279	helix-turn-helix domain-containing protein	K	Information storage and processing		1.4301	0.0964064		1.4391	0.0859728
BVU_1500	BVU_RS07600	5302466	WP_005845040.1	1986505	1987101	+	597	198	sugar O-acetyltransferase	R	Poorly characterized		-1.59476	0.335683		-1.58318	0.32246
BVU_1501	BVU_RS07605	23318899	WP_005845042.1	1987106	1987744	+	639	212	HAD hydrolase-like protein	C; H; G	Metabolism		-2.01769	0.37407		-1.97657	0.32899
BVU_1502	BVU_RS07610	23318900	NA	1987983	1988252	+	270	89	hypothetical protein				-2.32435	4.03232e-05		-2.30359	7.84566e-05
BVU_1503	BVU_RS07615	5302469	WP_005636783.1	1988890	1991292	-	2403	800	S8 family peptidase				-1.09325	0.496815		-1.08504	0.583166
BVU_1504	BVU_RS07620	5302470	WP_005636785.1	1991306	1992265	-	960	319	ATP-binding protein	D; M; T	Cellular processes and signaling		-1.25752	0.00964728		-1.24787	0.0574603
BVU_1505	BVU_RS07625	5302471	WP_005636787.1	1992589	1993452	+	864	287	toprim domain-containing protein				1.27032	0.810276		1.26034	0.80795
BVU_1506	BVU_RS07630	5302472	WP_032558345.1	1993549	1994328	-	780	259	DUF4121 family protein				-4.2046	NA		-8.10553	0.44725
BVU_1507	BVU_RS07640	5302473	WP_005636793.1	1994745	1996043	+	1299	432	ATP-binding protein	R	Poorly characterized		-1.22273	0.302827		-1.21337	0.358024
BVU_1508	BVU_RS07645	5302474	WP_171030713.1	1996055	1998910	+	2856	951	DEAD/DEAH box helicase family protein	L; K	Information storage and processing		-1.4409	0.00729314		-1.42898	0.0158197
BVU_1509	BVU_RS07650	5302475	WP_011965213.1	1999130	2000209	-	1080	359	hypothetical protein				-2.15287	0.0288608		-2.13153	0.0238747
BVU_1510	BVU_RS07655	5302476	WP_005636798.1	2000226	2000552	-	327	108	hypothetical protein				14.7136	NA		20.0063	0.1695
BVU_1511	BVU_RS07660	5302477	WP_005645980.1	2000651	2001001	+	351	116	transposase family protein				-1.49308	0.0240657		-1.48044	0.0374308
BVU_1512	BVU_RS07665	5302478	WP_011964719.1	2001012	2002016	+	1005	334	transposase				-1.76358	0.000120689		-1.74929	0.000265485
BVU_1513	BVU_RS07670	5302479	WP_005636799.1	2002132	2002506	+	375	124	hypothetical protein				-1.24239	0.178583		-1.23274	0.247084
BVU_1514	BVU_RS07675	5302480	WP_005636800.1	2002684	2002983	-	300	99	helix-turn-helix domain-containing protein				1.54579	0.779637		1.53252	0.793569
BVU_1515	BVU_RS07680	5302481	WP_032558344.1	2002991	2003275	-	285	94	helix-turn-helix domain-containing protein				-4.27546	0.397357		-3.83259	0.24333
BVU_1516	BVU_RS07685	5302482	WP_005636803.1	2003745	2004038	+	294	97	helix-turn-helix domain-containing protein				-13.9235	NA		-26.0939	0.0849154
BVU_1517	BVU_RS07690	5302483	WP_005636805.1	2004095	2004799	+	705	234	NYN domain-containing protein				1.24356	0.130449		1.25287	0.17166
BVU_1518	BVU_RS07695	5302484	WP_005636807.1	2004883	2005674	-	792	263	PRTRC system ThiF family protein	H	Metabolism		-1.75458	0.0350493		-1.73895	0.0316628
BVU_1519	BVU_RS07700	5302485	WP_011965215.1	2005671	2006372	-	702	233	prokaryotic E2 ligase family D protein				-1.18927	0.764189		-1.17766	0.79332
BVU_1520	BVU_RS07705	5302486	WP_005636810.1	2006383	2007492	-	1110	369	hypothetical protein				-1.1813	0.873618		-1.1627	0.925224
BVU_1521	BVU_RS07710	5302487	WP_005636813.1	2007529	2007750	-	222	73	PRTRC system protein C				-5.69336	NA		-10.5899	0.306928
BVU_1522	BVU_RS07715	5302488	WP_005636815.1	2007773	2008828	-	1056	351	PRTRC system protein E				-1.73441	0.258909		-1.71135	0.243872
BVU_RS07720	BVU_RS07720	23318902	WP_005636817.1	2008848	2009057	-	210	69	hypothetical protein				-2.85736	0.120854		-2.8093	0.120403
BVU_RS21460	BVU_RS21460	31479318	WP_005636819.1	2009076	2009288	-	213	70	hypothetical protein				-1.07229	0.932343		-1.06613	0.965756
BVU_1523	BVU_RS07730	5302489	WP_005636823.1	2009590	2011362	-	1773	590	DNA topoisomerase III				-1.55544	0.622598		-1.54002	0.611356
BVU_1524	BVU_RS07735	5302490	WP_005636825.1	2011435	2011710	-	276	91	DUF4099 domain-containing protein				-1.26301	0.794549		-1.25565	0.823759
BVU_1525	BVU_RS07740	5302491	WP_005636827.1	2011765	2013603	-	1839	612	DUF3945 domain-containing protein				-1.4269	0.654745		-1.40634	0.660139
BVU_1526	BVU_RS07750	5302492	WP_005636831.1	2013972	2014262	-	291	96	hypothetical protein				-6.02408	NA		-5.26544	0.209907
BVU_1527	BVU_RS07755	5302493	WP_005636834.1	2014461	2015684	+	1224	407	site-specific integrase				-1.77159	0.0060386		-1.75708	0.00968331
BVU_1529	BVU_RS07765	5302495	WP_005636842.1	2016179	2016727	+	549	182	UpxY family transcription antiterminator				-2.11811	0.00215576		-2.10022	0.00206001
BVU_1530	BVU_RS07770	5302496	WP_005636844.1	2016752	2017858	+	1107	368	undecaprenyl/decaprenyl-phosphate alpha-N-acetylglucosaminyl 1-phosphate transferase	M	Cellular processes and signaling		-2.35451	0.00334858		-2.33754	0.00316266
BVU_1531	BVU_RS07775	5302497	WP_005636845.1	2017885	2018679	+	795	264	polysaccharide export protein	M	Cellular processes and signaling		-1.40033	0.307955		-1.38857	0.32155
BVU_1532	BVU_RS07780	5302498	WP_005636847.1	2018721	2021087	+	2367	788	polysaccharide biosynthesis tyrosine autokinase	D; N	Cellular processes and signaling		-1.84248	0.00172562		-1.82897	0.00253303
BVU_1533	BVU_RS07785	5302499	WP_005636849.1	2021147	2021851	+	705	234	hypothetical protein				-2.41583	0.0160212		-2.38678	0.0106189
BVU_1534	BVU_RS07790	5302500	WP_005636852.1	2021933	2023138	+	1206	401	UDP-N-acetyl-D-mannosamine dehydrogenase				-2.1367	0.0291631		-2.1196	0.0252999
BVU_1536	BVU_RS07800	5302502	WP_005636855.1	2023957	2025300	+	1344	447	oligosaccharide flippase family protein	M	Cellular processes and signaling		1.97703	0.151959		1.982	0.133298
BVU_1537	BVU_RS07805	5302503	WP_005636858.1	2025288	2026490	+	1203	400	hypothetical protein				-1.45998	0.534907		-1.4482	0.527828
BVU_1538	BVU_RS07810	5302504	WP_005636860.1	2026497	2027666	+	1170	389	glycosyltransferase	M	Cellular processes and signaling		-1.83608	0.160485		-1.82186	0.148025
BVU_1539	BVU_RS07815	5302505	WP_005636862.1	2027672	2028745	+	1074	357	polysaccharide biosynthesis protein	M	Cellular processes and signaling		-1.55806	0.319816		-1.54599	0.302195
BVU_1540	BVU_RS07820	5302506	WP_005656928.1	2028920	2030074	+	1155	384	capsular polysaccharide biosynthesis protein CapF	M	Cellular processes and signaling		-2.21903	0.0580631		-2.19498	0.0440579
BVU_1541	BVU_RS07825	5302507	WP_005636866.1	2030081	2030479	+	399	132	WbuC family cupin fold metalloprotein				-2.21069	0.179995		-2.1819	0.159053
BVU_1542	BVU_RS07830	5302508	WP_005636869.1	2030486	2031667	+	1182	393	UDP-N-acetylglucosamine 2-epimerase (non-hydrolyzing)	M	Cellular processes and signaling		-1.03333	0.95852		-1.03074	0.989953
BVU_1543	BVU_RS07835	5302509	WP_005636871.1	2031699	2032880	+	1182	393	glycosyltransferase	M	Cellular processes and signaling		-2.23265	0.0643663		-2.21006	0.0510097
BVU_1544	BVU_RS07840	5302510	WP_005656926.1	2032950	2033288	+	339	112	acyltransferase	R	Poorly characterized		-1.50187	0.460784		-1.48807	0.469837
BVU_1545	BVU_RS07845	23318905	NA	2033293	2033789	+	497	164.667	serine acetyltransferase				-6.74872	0.0026066		-6.55162	0.00161489
BVU_RS22175	BVU_RS22175	40920434	NA	2033832	2034258	+	427	141.333	serine acetyltransferase				-3.25284	0.0158568		-3.1971	0.00873747
BVU_1546	BVU_RS07855	5302512	WP_005636881.1	2034265	2035458	+	1194	397	glycoside hydrolase family 88 protein				-1.79908	0.344565		-1.78791	0.333085
BVU_1547	BVU_RS07860	5302513	WP_005656920.1	2035471	2036169	+	699	232	WecB/TagA/CpsF family glycosyltransferase				-1.95903	0.0854458		-1.9367	0.0713404
BVU_1548	BVU_RS07865	5302514	WP_007219053.1	2036181	2037341	+	1161	386	UDP-N-acetylglucosamine 2-epimerase (non-hydrolyzing)	M	Cellular processes and signaling		-1.8881	0.0406828		-1.86818	0.0374248
BVU_RS22510	BVU_RS22510	58789736	WP_005636888.1	2037630	2037800	+	171	56	hypothetical protein				-2.00792	0.22275		-1.98333	0.204565
BVU_1550	BVU_RS07870	5302516	WP_005636892.1	2038237	2038545	+	309	102	hypothetical protein				-1.9402	0.259467		-1.90938	0.241813
BVU_1551	BVU_RS07875	5302517	WP_005636894.1	2038570	2040831	+	2262	753	Helicase associated domain protein				-1.4439	0.186108		-1.43261	0.201694
BVU_1552	BVU_RS07880	5302518	WP_005656913.1	2041149	2043536	+	2388	795	response regulator	T	Cellular processes and signaling		-4.0085	0.000139424		-3.94902	5.99823e-05
BVU_1553	BVU_RS07885	5302519	WP_005636898.1	2043481	2044785	+	1305	434	sigma-54-dependent Fis family transcriptional regulator	T	Cellular processes and signaling		-1.87578	0.000177009		-1.86123	0.000530257
BVU_1554	BVU_RS07890	5302520	WP_005636900.1	2044791	2045285	-	495	164	hypothetical protein				-2.253	1.54245e-06		-2.23404	7.02573e-07
BVU_1555	BVU_RS07895	5302521	WP_005636903.1	2045507	2047543	-	2037	678	YWFCY domain-containing protein				-4.41523	NA		-4.12075	0.36635
BVU_1556	BVU_RS07900	5302522	WP_005636905.1	2047580	2048827	-	1248	415	relaxase/mobilization nuclease domain-containing protein				-4.6711	0.195942		-4.31082	0.116198
BVU_1557	BVU_RS07905	5302523	WP_005840900.1	2048812	2049234	-	423	140	hypothetical protein				-17.6395	NA		-32.2527	0.0194463
BVU_1558	BVU_RS07920	5302524	WP_007219057.1	2049959	2050753	+	795	264	AAA family ATPase	D; N	Cellular processes and signaling		2.47186	NA		2.33117	0.861985
BVU_1559	BVU_RS07925	5302525	WP_007219058.1	2050762	2051211	+	450	149	DUF3408 domain-containing protein				-11.1674	NA		-21.2425	0.153605
BVU_1560	BVU_RS07930	5302526	WP_005789990.1	2051199	2051867	+	669	222	DUF4122 family protein				#VALUE!	NA		1	1
BVU_1561	BVU_RS07935	5302527	WP_080510693.1	2052045	2052431	+	387	128	DUF4134 domain-containing protein				36.1553	0.0599914		47.0373	0.0157728
BVU_1562	BVU_RS07940	5302528	WP_005789987.1	2052437	2052763	+	327	108	DUF4133 domain-containing protein				-1.37496	NA		-1.3603	1
BVU_1563	BVU_RS07945	5302529	WP_007219059.1	2052760	2055294	+	2535	844	TraG family conjugative transposon ATPase				4.63468	NA		3.79683	0.361177
BVU_1564	BVU_RS07950	5302530	WP_005636939.1	2055291	2055647	+	357	118	DUF3876 domain-containing protein				1.18696	NA		1.16217	1
BVU_1565	BVU_RS07955	5302531	WP_005789982.1	2055644	2056273	+	630	209	DUF4141 domain-containing protein				2.13724	NA		2.02248	0.677529
BVU_1566	BVU_RS07960	5302532	WP_005789980.1	2056276	2057289	+	1014	337	conjugative transposon protein TraJ				2.36532	NA		2.36918	0.635234
BVU_1567	BVU_RS07965	5302533	WP_011965219.1	2057415	2058038	+	624	207	conjugative transposon protein TraK				14.7136	NA		20.0064	0.169289
BVU_1568	BVU_RS07970	5302534	WP_011965220.1	2058035	2058334	+	300	99	DUF3989 domain-containing protein				#VALUE!	NA		1	1
BVU_1569	BVU_RS07975	5302535	WP_011965221.1	2058285	2059592	+	1308	435	conjugative transposon protein TraM				-2.04427	0.592614		-1.95007	0.553792
BVU_1570	BVU_RS07980	5302536	WP_011965222.1	2059642	2060556	+	915	304	conjugative transposon protein TraN				9.81264	NA		13.6943	0.344342
BVU_1571	BVU_RS07985	5302537	WP_041174424.1	2060553	2061140	+	588	195	conjugal transfer protein TraO				2.43827	0.607145		2.43137	0.489692
BVU_1572	BVU_RS07990	5302538	WP_011965224.1	2061162	2061623	+	462	153	DUF3872 domain-containing protein				9.24564	NA		13.2496	0.341972
BVU_1573	BVU_RS07995	5302539	WP_011965225.1	2061620	2062099	+	480	159	glycoside hydrolase				#VALUE!	NA		1	1
BVU_1574	BVU_RS08000	5302540	WP_011965226.1	2062168	2063322	-	1155	384	hypothetical protein				1.27024	0.77863		1.27829	0.79792
BVU_1575	BVU_RS08005	5302541	WP_011965227.1	2063348	2064229	-	882	293	hypothetical protein				1.20054	0.904335		1.19969	0.915487
BVU_1576	BVU_RS08010	5302542	WP_032934307.1	2064242	2065477	-	1236	411	hypothetical protein				-6.70887	0.33542		-5.7255	0.208304
BVU_1577	BVU_RS08015	5302543	WP_011965228.1	2065483	2066250	-	768	255	SAM-dependent DNA methyltransferase				-5.93333	NA		-10.9462	0.344827
BVU_1578	BVU_RS08020	5302544	WP_011965229.1	2066252	2067058	-	807	268	DUF4121 family protein				1.45844	NA		1.34895	1
BVU_RS08025	BVU_RS08025	23318909	WP_041174425.1	2067045	2067323	-	279	92	hypothetical protein				-5.45506	NA		-10.417	0.344824
BVU_1580	BVU_RS08030	5302546	WP_005789949.1	2067605	2067895	-	291	96	DUF4120 domain-containing protein				2.42197	0.518748		2.41209	0.45613
BVU_1581	BVU_RS08035	5302547	WP_011965231.1	2068226	2068570	+	345	114	hypothetical protein				-2.87989	3.28881e-10		-2.85865	1.11103e-10
BVU_1582	BVU_RS08040	5302548	WP_011965232.1	2068628	2069341	-	714	237	hypothetical protein				-3.0854	2.81632e-11		-3.05878	4.4642e-11
BVU_1583	BVU_RS08045	5302549	WP_011965233.1	2069343	2070044	-	702	233	hypothetical protein				1.41002	0.875024		1.41931	0.905279
BVU_1584	BVU_RS08050	5302550	WP_011965234.1	2070055	2071074	-	1020	339	molecular chaperone DnaJ	K	Information storage and processing		-1.09418	0.95852		-1.07102	1
BVU_RS08055	BVU_RS08055	23318910	WP_041174426.1	2071088	2071297	-	210	69	hypothetical protein				-1.28552	0.866147		-1.25389	0.864142
BVU_1585	BVU_RS08060	23318911	WP_041174427.1	2071273	2071572	-	300	99	hypothetical protein				-1.891	NA		-1.81576	0.738598
BVU_1586	BVU_RS08065	5302552	WP_011965236.1	2071569	2072168	-	600	199	hypothetical protein				2.18422	0.714563		2.14654	0.666876
BVU_1587	BVU_RS08070	5302553	WP_011965237.1	2072216	2072713	-	498	165	DUF4313 domain-containing protein				-1.94969	NA		-1.85958	0.790268
BVU_RS08075	BVU_RS08075	23318912	WP_041174428.1	2072764	2073015	-	252	83	hypothetical protein				-2.72188	NA		-5.6669	0.675277
BVU_1589	BVU_RS08080	5302555	WP_011965239.1	2073085	2073972	-	888	295	hypothetical protein				#VALUE!	NA		1	1
BVU_1590	BVU_RS08085	5302556	WP_007851204.1	2073976	2075118	-	1143	380	hypothetical protein				-3.25958	NA		-2.80495	0.501757
BVU_RS08090	BVU_RS08090	23318913	WP_005634950.1	2075103	2075399	-	297	98	hypothetical protein				-3.05678	NA		-2.67459	0.498346
BVU_1593	BVU_RS08100	5302559	WP_005640474.1	2075812	2076219	+	408	135	hypothetical protein				1.30077	0.834723		1.29069	0.863766
BVU_1595	BVU_RS08105	5302561	WP_005640472.1	2076732	2077967	+	1236	411	IS4 family transposase				-1.11515	0.76953		-1.10723	0.793878
BVU_1596	BVU_RS08110	5302562	NA	2078065	2079246	-	1182	393	IS1380 family transposase				-1.53733	0.281542		-1.52104	0.269412
BVU_1597	BVU_RS08115	5302563	WP_005640468.1	2079514	2080881	+	1368	455	hypothetical protein				1.6103	1.32899e-06		1.62321	1.50061e-05
BVU_1598	BVU_RS08120	5302564	WP_005640453.1	2081603	2082892	+	1290	429	IS1380-like element ISBvu1 family transposase				-1.30693	0.104826		-1.2964	0.143084
BVU_1599	BVU_RS08125	5302565	WP_005864602.1	2083071	2084306	-	1236	411	site-specific integrase				-2.82645	1.58413e-06		-2.80209	2.37476e-06
BVU_1601	BVU_RS08140	5302567	WP_005845048.1	2084962	2086002	-	1041	346	thiamine-phosphate kinase	H	Metabolism		1.08036	0.638463		1.08822	0.617267
BVU_1602	BVU_RS08145	5302568	WP_005845051.1	2086007	2086816	-	810	269	purine-nucleoside phosphorylase	F	Metabolism		1.20061	0.19146		1.20969	0.241753
BVU_1603	BVU_RS08150	5302569	WP_005845053.1	2086779	2087879	-	1101	366	tetraacyldisaccharide 4'-kinase				1.14493	0.469545		1.15346	0.457434
BVU_1604	BVU_RS08155	5302570	WP_005845055.1	2087887	2089668	-	1782	593	signal peptide peptidase SppA	O	Cellular processes and signaling		1.81086	2.69908e-08		1.82512	1.79844e-07
BVU_1605	BVU_RS08160	5302571	WP_005845057.1	2089803	2090408	+	606	201	nitroreductase family protein	C	Metabolism		2.11725	1.3569e-14		2.13364	4.51093e-12
BVU_1606	BVU_RS08165	5302572	WP_005845059.1	2090482	2093322	+	2841	946	kinase				1.49983	3.03823e-05		1.51137	0.00023363
BVU_1607	BVU_RS08170	5302573	WP_005849477.1	2093309	2094448	-	1140	379	glycerate kinase	G	Metabolism		1.35408	0.258909		1.36417	0.23805
BVU_1614	BVU_RS08205	5302580	WP_011965241.1	2100783	2101187	+	405	134	hypothetical protein				-1.53793	0.0202238		-1.52486	0.0249044
BVU_1615	BVU_RS08210	5302581	WP_005853661.1	2101294	2102109	+	816	271	MotA/TolQ/ExbB proton channel family protein	U	Cellular processes and signaling		1.32731	0.156523		1.33752	0.176347
BVU_1616	BVU_RS08215	5302582	WP_005839160.1	2102138	2102743	+	606	201	biopolymer transporter ExbD				2.76359	0.0423699		2.78214	0.0335012
BVU_1617	BVU_RS08220	5302583	WP_005839162.1	2102756	2103406	+	651	216	biopolymer transporter ExbD				1.31937	0.392544		1.32823	0.368609
BVU_1618	BVU_RS08225	5302584	WP_005839163.1	2103436	2104248	+	813	270	energy transducer TonB				1.4776	0.336886		1.48723	0.302198
BVU_1619	BVU_RS08230	5302585	WP_005839165.1	2104258	2105202	+	945	314	substrate-binding domain-containing protein				2.03546	0.0664447		2.04811	0.0533417
BVU_1620	BVU_RS08235	5302586	WP_005839167.1	2105226	2106641	+	1416	471	tetratricopeptide repeat protein	R	Poorly characterized		1.59924	0.0884665		1.61	0.081982
BVU_1621	BVU_RS08240	5302587	WP_011965242.1	2106827	2107669	+	843	280	ATP-binding cassette domain-containing protein	H; R; P; V	Metabolism; Poorly characterized; Cellular processes and signaling		-1.06869	0.757133		-1.06041	0.811532
BVU_1622	BVU_RS08245	5302588	WP_005839172.1	2107684	2108574	+	891	296	hypothetical protein				1.56795	0.0372266		1.57897	0.039537
BVU_1623	BVU_RS08250	5302589	WP_005839174.1	2108571	2108936	+	366	121	GntR family transcriptional regulator				-2.77104	2.63386e-13		-2.7485	3.82797e-12
BVU_1624	BVU_RS08255	5302590	WP_011965243.1	2109034	2110527	-	1494	497	M28 family peptidase				-1.79097	0.0200048		-1.77408	0.0207459
BVU_1625	BVU_RS08260	5302591	WP_005839178.1	2110690	2112039	+	1350	449	MATE family efflux transporter	V	Cellular processes and signaling		-1.37407	0.0150308		-1.36382	0.0183171
BVU_1626	BVU_RS08265	5302592	WP_005839180.1	2112133	2113479	+	1347	448	adenylosuccinate lyase	F	Metabolism		1.11694	0.289684		1.12556	0.36408
BVU_1627	BVU_RS08270	5302593	WP_011965244.1	2113555	2115021	+	1467	488	pseudouridine synthase	J	Information storage and processing		1.20902	0.0187333		1.21837	0.0880986
BVU_1628	BVU_RS08275	5302594	WP_005839184.1	2115044	2116447	+	1404	467	asparagine--tRNA ligase	J	Information storage and processing		1.53118	0.000142424		1.54288	0.000346309
BVU_1629	BVU_RS08280	5302595	WP_005839187.1	2116610	2117104	+	495	164	DUF4488 domain-containing protein				-5.32736	5.4985e-24		-5.2801	1.19835e-23
BVU_1630	BVU_RS08285	5302596	WP_005839189.1	2117465	2118040	+	576	191	zeta toxin family protein				1.34962	0.00525214		1.35999	0.00988145
BVU_RS08290	BVU_RS08290	23318918	WP_005839191.1	2118030	2118275	+	246	81	hypothetical protein				2.07836	2.25143e-07		2.09358	8.49469e-08
BVU_1632	BVU_RS08295	5302598	WP_005839194.1	2118575	2119036	+	462	153	50S ribosomal protein L13	J	Information storage and processing		-1.01708	0.910645		-1.00951	0.970771
BVU_1633	BVU_RS08300	5302599	WP_005839197.1	2119043	2119429	+	387	128	30S ribosomal protein S9	J	Information storage and processing		1.23499	0.0922204		1.24408	0.103048
BVU_1634	BVU_RS08305	5302600	WP_005839199.1	2119562	2120401	+	840	279	30S ribosomal protein S2	J	Information storage and processing		1.02896	0.837092		1.0364	0.830174
BVU_1635	BVU_RS08310	5302601	WP_005839201.1	2120534	2121523	+	990	329	elongation factor Ts				1.40805	0.0192724		1.41804	0.0174733
BVU_1636	BVU_RS08315	5302602	WP_005839203.1	2121582	2121920	-	339	112	translation initiation factor				1.90943	0.00110796		1.92172	0.001015
BVU_1637	BVU_RS08320	5302603	WP_005853629.1	2122038	2122688	+	651	216	redox-sensing transcriptional repressor Rex				1.33228	0.0716412		1.34286	0.0598055
BVU_1638	BVU_RS08325	5302604	WP_005839207.1	2122693	2123310	+	618	205	fumarylacetoacetate hydrolase family protein	Q	Metabolism		1.62613	0.00664409		1.63737	0.00721967
BVU_1639	BVU_RS08330	5302605	WP_005839209.1	2123307	2123789	+	483	160	2-C-methyl-D-erythritol 2%2C4-cyclodiphosphate synthase	I	Metabolism		-1.10315	0.522332		-1.09488	0.609784
BVU_1640	BVU_RS08335	5302606	WP_005839212.1	2123840	2124730	-	891	296	1%2C4-dihydroxy-2-naphthoate polyprenyltransferase				-1.13865	0.333698		-1.12999	0.411703
BVU_1641	BVU_RS08340	5302607	WP_005839213.1	2124804	2125643	+	840	279	metallophosphoesterase				-1.06017	0.684861		-1.05163	0.76365
BVU_1642	BVU_RS08345	5302608	WP_011965246.1	2125871	2126341	+	471	156	DUF3836 domain-containing protein				5.73358	5.02879e-14		5.77197	4.19806e-14
BVU_1643	BVU_RS08350	5302609	WP_005853621.1	2126424	2126996	-	573	190	nicotinate-nucleotide adenylyltransferase	H	Metabolism		1.48575	0.00733199		1.49729	0.0125888
BVU_RS08355	BVU_RS08355	23318919	WP_005839218.1	2126978	2127160	-	183	60	hypothetical protein				-1.01452	0.947161		-1.00618	1
BVU_1644	BVU_RS08360	5302610	WP_005839220.1	2127165	2127734	-	570	189	guanylate kinase	F	Metabolism		1.03198	0.851163		1.0398	0.851801
BVU_1645	BVU_RS08365	5302611	WP_032934774.1	2127781	2128656	-	876	291	YicC family protein				-1.84602	3.63524e-08		-1.83174	7.27513e-07
BVU_1646	BVU_RS08370	5302612	WP_005839224.1	2128752	2129441	+	690	229	tRNA (adenosine(37)-N6)-threonylcarbamoyltransferase complex dimerization subunit type 1 TsaB	J	Information storage and processing		2.27824	4.36631e-21		2.29567	8.92988e-15
BVU_1647	BVU_RS08375	5302613	WP_005839226.1	2129488	2130114	+	627	208	DUF4290 domain-containing protein				2.56597	8.61341e-15		2.58629	1.03807e-14
BVU_1648	BVU_RS08380	5302614	WP_005839229.1	2130133	2131437	+	1305	434	UDP-N-acetylglucosamine 1-carboxyvinyltransferase	M	Cellular processes and signaling		2.33077	5.56521e-15		2.34785	4.97693e-13
BVU_1649	BVU_RS08385	5302615	WP_007831330.1	2131449	2131967	+	519	172	16S rRNA processing protein RimM				2.84287	2.64446e-14		2.86169	4.4937e-15
BVU_1650	BVU_RS08390	5302616	WP_005839236.1	2131986	2132843	+	858	285	M23 family metallopeptidase	M	Cellular processes and signaling		2.34868	6.73322e-12		2.36579	7.35271e-12
BVU_1651	BVU_RS08395	5302617	WP_005853614.1	2132851	2133999	+	1149	382	1-deoxy-D-xylulose-5-phosphate reductoisomerase	I	Metabolism		2.30502	2.9939e-11		2.32184	2.14304e-11
BVU_1652	BVU_RS08400	5302618	WP_005839240.1	2134056	2135399	+	1344	447	RIP metalloprotease RseP	O; K	Information storage and processing; Cellular processes and signaling		1.79863	3.66598e-12		1.81248	3.67644e-08
BVU_RS08405	BVU_RS08405	23318920	WP_005838696.1	2135973	2136431	-	459	152	anaerobic ribonucleoside-triphosphate reductase activating protein	H	Metabolism		-1.34299	0.0229604		-1.33251	0.0570587
BVU_1654	BVU_RS08410	5302620	WP_011965249.1	2136437	2138713	-	2277	758	anaerobic ribonucleoside triphosphate reductase				-1.29116	0.0170518		-1.28068	0.0464313
BVU_1655	BVU_RS08415	5302621	WP_005838692.1	2139008	2139643	-	636	211	hemolysin III family protein				-1.52229	0.0100141		-1.50981	0.018937
BVU_1656	BVU_RS08420	5302622	WP_041174429.1	2139648	2141150	-	1503	500	HD domain-containing protein	J	Information storage and processing		-1.33767	0.00111914		-1.32722	0.011475
BVU_1657	BVU_RS08425	5302623	WP_005838688.1	2141168	2141992	+	825	274	hypothetical protein				1.25921	0.219464		1.26848	0.182734
BVU_1658	BVU_RS08430	5302624	WP_005838686.1	2142080	2142673	-	594	197	Holliday junction branch migration protein RuvA	L	Information storage and processing		2.31582	2.15429e-21		2.3332	3.96718e-15
BVU_1659	BVU_RS08435	5302625	WP_005838684.1	2142849	2143748	+	900	299	diaminopimelate dehydrogenase				2.66638	8.33146e-17		2.68667	1.19739e-15
BVU_1660	BVU_RS08440	5302626	WP_005838681.1	2143855	2144661	+	807	268	prolipoprotein diacylglyceryl transferase				1.27621	0.00615506		1.28615	0.0268421
BVU_1661	BVU_RS08445	5302627	WP_005838679.1	2144703	2145314	-	612	203	DsbA family protein				-1.53237	0.0060871		-1.51906	0.00569842
BVU_1662	BVU_RS08450	5302628	WP_011965251.1	2145950	2148268	+	2319	772	TonB-dependent receptor				-2.56739	4.29264e-14		-2.54744	2.79503e-13
BVU_1663	BVU_RS08455	5302629	WP_041174528.1	2148417	2150300	+	1884	627	GH32 C-terminal domain-containing protein	G	Metabolism		-2.03707	4.90552e-11		-2.02098	2.63614e-09
BVU_1664	BVU_RS08460	5302630	WP_008667877.1	2150316	2151476	+	1161	386	MFS transporter	E; G; R; P	Metabolism; Poorly characterized		-1.39581	0.103547		-1.3841	0.11163
BVU_1665	BVU_RS08465	5302631	WP_005838670.1	2151504	2152391	+	888	295	carbohydrate kinase	G	Metabolism		-1.47687	0.0941881		-1.46485	0.0854782
BVU_1666	BVU_RS08470	5302632	WP_011965253.1	2152587	2155313	+	2727	908	substrate-binding domain-containing protein	G; T; K	Information storage and processing; Metabolism; Cellular processes and signaling		-1.21343	0.279182		-1.20342	0.334965
BVU_1667	BVU_RS08475	5302633	WP_005838664.1	2155356	2155784	-	429	142	amino acid-binding protein				-3.84915	0.00129377		-3.79971	0.000547269
BVU_1668	BVU_RS08480	5302634	WP_011965254.1	2155796	2157094	-	1299	432	phenylacetate--CoA ligase	H; I	Metabolism		-3.32952	1.30744e-05		-3.29499	7.61809e-06
BVU_1669	BVU_RS08485	5302635	WP_011965255.1	2157208	2157855	+	648	215	DUF3256 family protein				2.68141	4.30245e-11		2.70083	2.43019e-10
BVU_1670	BVU_RS08490	5302636	WP_005838658.1	2157940	2158194	-	255	84	type B 50S ribosomal protein L31	J	Information storage and processing		-1.4731	0.00157413		-1.46161	0.00276314
BVU_1671	BVU_RS08495	5302637	WP_005943012.1	2158526	2159530	+	1005	334	class II fructose-1%2C6-bisphosphate aldolase	G	Metabolism		1.87991	1.0978e-07		1.89323	2.5568e-07
BVU_1672	BVU_RS08500	5302638	WP_011965256.1	2159593	2160426	-	834	277	AraC family transcriptional regulator	K	Information storage and processing		-1.49849	0.11243		-1.48565	0.121809
BVU_1673	BVU_RS08505	5302639	WP_011965257.1	2160574	2161689	+	1116	371	efflux RND transporter periplasmic adaptor subunit	M; V	Cellular processes and signaling		1.61529	1.52191e-06		1.62735	1.65686e-05
BVU_1674	BVU_RS08510	5302640	WP_011965258.1	2161698	2164913	+	3216	1071	efflux RND transporter permease subunit	V	Cellular processes and signaling		1.44729	0.00027041		1.45799	0.00122388
BVU_1675	BVU_RS08515	5302641	WP_008667889.1	2164910	2166283	+	1374	457	TolC family protein	M	Cellular processes and signaling		-1.60491	4.03525e-07		-1.59241	3.55334e-05
BVU_1676	BVU_RS08520	5302642	WP_011965259.1	2166364	2167596	-	1233	410	DUF4934 domain-containing protein				-2.83968	8.18766e-06		-2.81328	8.23707e-06
BVU_1677	BVU_RS08525	5302643	WP_011965260.1	2167677	2168228	-	552	183	DUF3332 domain-containing protein				-1.00985	0.951508		-1.00293	1
BVU_1678	BVU_RS08530	5302644	WP_005838636.1	2168402	2169790	+	1389	462	MFS transporter				-1.5498	0.000760099		-1.5373	0.00264056
BVU_1679	BVU_RS08535	5302645	WP_011965261.1	2169872	2170921	-	1050	349	DUF4831 family protein				1.84302	1.61858e-05		1.8562	1.78906e-05
BVU_1680	BVU_RS08540	5302646	WP_011965262.1	2170958	2172493	-	1536	511	bifunctional ADP-dependent NAD(P)H-hydrate dehydratase/NAD(P)H-hydrate epimerase	F	Metabolism		1.55567	5.82624e-06		1.56735	7.814e-05
BVU_1681	BVU_RS08545	5302647	WP_011965263.1	2172613	2173149	+	537	178	hypoxanthine phosphoribosyltransferase				-1.23793	0.10749		-1.22837	0.153754
BVU_1682	BVU_RS08550	5302648	WP_005839600.1	2173190	2173759	+	570	189	adenylate kinase	F	Metabolism		1.20624	0.169062		1.21531	0.166907
BVU_1683	BVU_RS08555	5302649	WP_005839602.1	2173875	2175059	+	1185	394	GTPase ObgE	D; L	Information storage and processing; Cellular processes and signaling		-1.49273	7.98189e-06		-1.48131	0.000350396
BVU_1684	BVU_RS08560	5302650	WP_005839604.1	2175056	2175838	+	783	260	peptidoglycan editing factor PgeF	P	Metabolism		-1.2198	0.203878		-1.21082	0.248209
BVU_1685	BVU_RS08565	5302651	WP_005839606.1	2175878	2176537	+	660	219	hypothetical protein				-1.46202	0.00387388		-1.45037	0.00976592
BVU_1686	BVU_RS08570	5302652	WP_005853570.1	2176547	2177170	+	624	207	M23 family metallopeptidase	M	Cellular processes and signaling		-1.43929	0.0059713		-1.42812	0.0211105
BVU_1687	BVU_RS08575	5302653	WP_005839609.1	2177174	2177365	+	192	63	hypothetical protein				1.31537	0.627492		1.32092	0.618189
BVU_1688	BVU_RS08580	5302654	WP_008667901.1	2177570	2178106	+	537	178	porin family protein				-1.6865	1.76007e-05		-1.67315	0.00011013
BVU_1689	BVU_RS08585	5302655	WP_005840300.1	2178310	2178915	+	606	201	PorT family protein				-1.36121	0.0265014		-1.35062	0.0549469
BVU_1690	BVU_RS08590	23318921	WP_016270741.1	2179022	2179942	-	921	306	transposase				-1.26876	0.40406		-1.25808	0.426324
BVU_1691	BVU_RS08595	5302657	WP_005844522.1	2180001	2180342	-	342	113	hypothetical protein				-1.75494	0.250441		-1.73271	0.222891
BVU_1692	BVU_RS08600	5302658	WP_011965265.1	2180489	2181160	+	672	223	PorT family protein				1.5291	0.0949732		1.53806	0.0867079
BVU_1693	BVU_RS08605	5302659	WP_011965266.1	2181262	2182437	-	1176	391	phosphoribosylaminoimidazolecarboxamide formyltransferase				1.48315	0.00552774		1.49387	0.00901668
BVU_1700	BVU_RS08640	5302666	WP_005842902.1	2188825	2189841	-	1017	338	low specificity L-threonine aldolase	E	Metabolism		1.16776	0.3669		1.1764	0.395124
BVU_1701	BVU_RS08645	5302667	WP_011965268.1	2190007	2192772	+	2766	921	TonB-dependent receptor	P	Metabolism		-1.53115	0.447166		-1.51045	0.420233
BVU_1702	BVU_RS08650	5302668	WP_016271029.1	2192809	2194386	+	1578	525	hypothetical protein				-1.01049	0.984349		-1.00221	1
BVU_1703	BVU_RS08655	5302669	WP_005849416.1	2194500	2195471	+	972	323	class I mannose-6-phosphate isomerase				1.00875	0.944748		1.01642	0.930252
BVU_1704	BVU_RS08660	5302670	WP_011965270.1	2195563	2196729	-	1167	388	lactonase family protein				2.07677	8.82709e-05		2.09421	0.000103173
BVU_1705	BVU_RS08665	5302671	WP_005849412.1	2197524	2198402	-	879	292	Rpn family recombination-promoting nuclease/putative transposase				-1.01513	0.925024		-1.00724	0.987343
BVU_1706	BVU_RS08670	23318924	WP_041174529.1	2198547	2198771	-	225	74	hypothetical protein				-2.84685	9.31337e-12		-2.8237	1.88221e-12
BVU_RS22515	BVU_RS22515	58789737	WP_172773437.1	2199223	2199390	+	168	55	hypothetical protein				-1.42687	NA		-1.39268	1
BVU_1708	BVU_RS08675	5302674	NA	2199577	2200302	+	726	241	DUF3871 family protein				-2.94504	NA		-5.83353	0.675295
BVU_1709	BVU_RS08680	5302675	WP_011965274.1	2200733	2201317	-	585	194	RNA polymerase sigma-70 factor	K	Information storage and processing		-8.40723	1.68989e-50		-8.33548	4.61246e-46
BVU_1710	BVU_RS08685	5302676	WP_011965275.1	2201422	2202441	+	1020	339	DUF4974 domain-containing protein				-2.1748	0.0203148		-2.15587	0.0169271
BVU_1711	BVU_RS08690	5302677	WP_011965276.1	2202607	2206077	+	3471	1156	TonB-dependent receptor				-1.69442	0.259882		-1.67674	0.237303
BVU_1712	BVU_RS08695	5302678	WP_011965277.1	2206090	2207493	+	1404	467	RagB/SusD family nutrient uptake outer membrane protein				-2.42648	0.150442		-2.39858	0.12581
BVU_1713	BVU_RS08700	5302679	WP_158303736.1	2207636	2208433	+	798	265	hypothetical protein	I	Metabolism		-4.98124	0.148915		-4.76385	0.0966341
BVU_RS08705	BVU_RS08705	23318925	WP_016271351.1	2208879	2209103	-	225	74	hypothetical protein				-3.36467	0.00178257		-3.31537	0.000760133
BVU_1714	BVU_RS08710	5302680	WP_011965279.1	2209100	2209642	-	543	180	hypothetical protein				-3.2837	0.00064037		-3.2366	0.000261002
BVU_1715	BVU_RS08715	5302681	WP_011965280.1	2210070	2210513	-	444	147	hypothetical protein				1.11155	0.476101		1.11938	0.469549
BVU_1716	BVU_RS08720	5302682	WP_011965281.1	2210515	2211108	-	594	197	hypothetical protein				1.13768	0.222512		1.14611	0.287479
BVU_1717	BVU_RS08725	5302683	WP_011965282.1	2211113	2211841	-	729	242	hypothetical protein				1.13136	0.20713		1.1399	0.297781
BVU_RS22520	BVU_RS22520	58789738	WP_007855667.1	2212159	2212314	-	156	51	hypothetical protein				-1.17339	0.777938		-1.16169	0.793569
BVU_1718	BVU_RS08730	5302684	WP_011965283.1	2212304	2213227	-	924	307	IS1595-like element ISBvu2 family transposase				-4.30889	0.00330832		-4.21714	0.001247
BVU_1719	BVU_RS08735	5302685	WP_011965284.1	2213699	2214442	-	744	247	hypothetical protein				-2.05894	8.10795e-05		-2.04146	0.000204452
BVU_1720	BVU_RS08740	5302686	WP_008671451.1	2214695	2215204	+	510	169	IS66 family insertion sequence element accessory protein TnpB				-1.03923	0.961711		-1.02386	1
BVU_1721	BVU_RS08745	5302687	WP_011964728.1	2215273	2216886	+	1614	537	IS66-like element ISBvu4 family transposase	X	Mobile		-1.348	0.0481651		-1.33656	0.0552894
BVU_1722	BVU_RS08750	5302688	WP_011965285.1	2217201	2217758	+	558	185	UpxY family transcription antiterminator				-1.55367	0.222512		-1.53864	0.219258
BVU_1723	BVU_RS08755	5302689	WP_011965286.1	2217751	2218128	+	378	125	hypothetical protein				-1.1576	0.733561		-1.14733	0.763846
BVU_1724	BVU_RS08760	5302690	WP_011965287.1	2218155	2219516	+	1362	453	LPS biosynthesis flippase				1.22713	0.512408		1.23786	0.491974
BVU_1725	BVU_RS08765	5302691	WP_011965288.1	2219533	2220342	+	810	269	glycosyltransferase	M; N	Cellular processes and signaling		1.08419	0.904335		1.08833	0.915152
BVU_1726	BVU_RS08770	5302692	WP_011965289.1	2220339	2221619	+	1281	426	EpsG family protein				-1.47397	0.251058		-1.46133	0.247108
BVU_1727	BVU_RS08775	5302693	WP_011965290.1	2221698	2222822	+	1125	374	glycosyltransferase	M	Cellular processes and signaling		1.0436	0.90787		1.05131	0.914158
BVU_1728	BVU_RS08780	5302694	WP_011965291.1	2222819	2223937	+	1119	372	glycosyltransferase family 4 protein	M	Cellular processes and signaling		1.08436	0.834723		1.09237	0.841494
BVU_1729	BVU_RS08785	5302695	WP_011965292.1	2224012	2224911	+	900	299	glycosyl transferase				1.05155	0.924466		1.06112	0.941138
BVU_1730	BVU_RS08790	5302696	WP_011965293.1	2224932	2225750	+	819	272	glycosyltransferase family 2 protein	G; M	Metabolism; Cellular processes and signaling		-1.13969	0.867451		-1.12623	0.899773
BVU_1731	BVU_RS08795	5302697	WP_011965294.1	2225758	2226867	+	1110	369	undecaprenyl/decaprenyl-phosphate alpha-N-acetylglucosaminyl 1-phosphate transferase	M	Cellular processes and signaling		1.35693	0.510451		1.36655	0.491189
BVU_1733	BVU_RS08805	5302699	WP_011965296.1	2227136	2228017	+	882	293	YjbH domain-containing protein				1.20881	0.674358		1.21469	0.651977
BVU_1734	BVU_RS08810	5302700	WP_011965297.1	2228736	2231588	-	2853	950	hypothetical protein				-4.10845	0.00101312		-4.05376	0.00039926
BVU_1735	BVU_RS08815	5302701	WP_011965298.1	2231816	2232592	-	777	258	hypothetical protein				10.126	NA		13.8655	0.216089
BVU_1736	BVU_RS08820	5302702	WP_011965299.1	2232589	2232903	-	315	104	hypothetical protein				-5.45506	NA		-10.4168	0.344824
BVU_1737	BVU_RS08825	5302703	WP_011965300.1	2233041	2233790	-	750	249	phage Gp37/Gp68 family protein				#VALUE!	NA		1	1
BVU_1738	BVU_RS08835	5302704	WP_011965301.1	2234041	2234496	-	456	151	leucine-rich repeat protein				44.8217	0.00874323		58.4595	0.00122229
BVU_1739	BVU_RS08840	5302705	WP_011965302.1	2234540	2235226	-	687	228	hypothetical protein				1.27479	NA		1.29801	1
BVU_1740	BVU_RS08845	5302706	WP_105093589.1	2235408	2235785	-	378	125	hypothetical protein				1.4167	0.698175		1.41352	0.669329
BVU_1741	BVU_RS08850	5302707	WP_011965304.1	2235804	2237024	-	1221	406	hypothetical protein				1.37156	0.350871		1.38136	0.331636
BVU_1742	BVU_RS08855	5302708	WP_011965305.1	2237033	2237383	-	351	116	DUF3853 family protein				1.42786	0.493378		1.43861	0.474719
BVU_1743	BVU_RS08860	5302709	WP_011965306.1	2237585	2238451	-	867	288	hypothetical protein				2.07	0.000140123		2.08488	0.000114105
BVU_1744	BVU_RS08865	5302710	WP_011965307.1	2238540	2239895	-	1356	451	integrase catalytic domain-containing protein				-2.96824	NA		-2.62074	0.432621
BVU_1745	BVU_RS08870	5302711	WP_005842890.1	2240385	2241710	-	1326	441	alpha-L-fucosidase				1.83524	0.0203724		1.84716	0.02025
BVU_1746	BVU_RS08875	5302712	WP_041174432.1	2241859	2243109	+	1251	416	GTP-binding protein	R	Poorly characterized		2.82393	1.8821e-08		2.84483	6.67245e-09
BVU_1747	BVU_RS08880	5302713	WP_005842886.1	2243173	2244579	-	1407	468	glycoside hydrolase family 28 protein	G	Metabolism		1.69269	0.148106		1.70353	0.122184
BVU_RS22525	BVU_RS22525	58789739	NA	2244870	2245031	+	162	53	histidine kinase				-2.21648	0.0932242		-2.18729	0.0676427
BVU_1748	BVU_RS08885	5302714	WP_011965309.1	2245014	2245256	+	243	80	ATP-binding protein				-1.95125	0.171161		-1.92554	0.136237
BVU_1749	BVU_RS08890	5302715	WP_005842882.1	2245258	2246484	-	1227	408	glycoside hydrolase family 88 protein				-1.56283	0.000910297		-1.55024	0.00478672
BVU_1750	BVU_RS08895	5302716	WP_041174433.1	2246660	2248081	-	1422	473	NADH-quinone oxidoreductase subunit N	C; P	Metabolism		2.07096	3.006e-12		2.08664	8.36733e-11
BVU_1751	BVU_RS08900	5302717	WP_005842878.1	2248112	2249593	-	1482	493	NADH-quinone oxidoreductase subunit M	C; P	Metabolism		1.69892	1.5218e-07		1.71216	1.6399e-06
BVU_1752	BVU_RS08905	5302718	WP_011965311.1	2249647	2251548	-	1902	633	NADH-quinone oxidoreductase subunit L	C; P	Metabolism		1.78967	1.02168e-11		1.80332	1.89662e-08
BVU_1753	BVU_RS08910	5302719	WP_005842874.1	2251551	2251859	-	309	102	NADH-quinone oxidoreductase subunit NuoK	C	Metabolism		1.35069	0.0540655		1.3607	0.0644301
BVU_1754	BVU_RS08915	5302720	WP_005842872.1	2251865	2252368	-	504	167	NADH-quinone oxidoreductase subunit J	C	Metabolism		1.16428	0.341877		1.17328	0.342207
BVU_1755	BVU_RS08920	5302721	WP_005842869.1	2252384	2252836	-	453	150	NADH-quinone oxidoreductase subunit I	C; F	Metabolism		1.86394	9.00034e-07		1.87774	6.82845e-06
BVU_1756	BVU_RS08925	5302722	WP_005849254.1	2252836	2253912	-	1077	358	NADH-quinone oxidoreductase subunit NuoH	C	Metabolism		1.58992	3.70988e-05		1.60228	0.000123992
BVU_1757	BVU_RS08930	5302723	WP_005842864.1	2254036	2255595	-	1560	519	NADH-quinone oxidoreductase subunit D				1.13806	0.216175		1.14693	0.276728
BVU_1758	BVU_RS08935	5302724	WP_005842862.1	2255592	2256188	-	597	198	NADH-quinone oxidoreductase subunit B	C	Metabolism		1.12374	0.341398		1.13284	0.344827
BVU_1759	BVU_RS08940	5302725	WP_005842860.1	2256179	2256529	-	351	116	NADH-quinone oxidoreductase subunit A	C	Metabolism		-1.02385	0.877952		-1.0156	0.942764
BVU_1760	BVU_RS08945	5302726	WP_005849251.1	2256633	2257010	-	378	125	hypothetical protein				-1.53349	0.00565152		-1.521	0.0145426
BVU_1761	BVU_RS08950	5302727	WP_005842856.1	2257113	2258567	-	1455	484	TrkH family potassium uptake protein	P	Metabolism		-1.07296	0.673773		-1.06464	0.733043
BVU_1762	BVU_RS08955	5302728	WP_005842854.1	2258567	2259907	-	1341	446	Trk system potassium transporter TrkA	P; T	Metabolism; Cellular processes and signaling		-1.18707	0.127771		-1.17813	0.202838
BVU_1763	BVU_RS08960	5302729	WP_011965312.1	2259920	2261818	-	1899	632	1-deoxy-D-xylulose-5-phosphate synthase	H; I	Metabolism		-1.58356	9.75892e-07		-1.57144	6.28331e-05
BVU_1764	BVU_RS08965	5302730	WP_005842849.1	2261911	2262897	+	987	328	GSCFA domain-containing protein				1.65425	4.79418e-06		1.66688	4.38674e-05
BVU_1765	BVU_RS08970	5302731	WP_011965313.1	2262873	2265338	+	2466	821	bifunctional UDP-N-acetylmuramoyl-tripeptide:D-alanyl-D-alanine ligase/alanine racemase	M	Cellular processes and signaling		5.43231	6.01202e-41		5.47201	5.45441e-37
BVU_1766	BVU_RS08975	5302732	WP_005842844.1	2265428	2265991	+	564	187	DUF4858 domain-containing protein				3.71203	1.5702e-19		3.73687	2.83747e-17
BVU_1767	BVU_RS08980	5302733	WP_011965314.1	2266143	2267447	-	1305	434	glycoside hydrolase				1.4823	0.462448		1.49096	0.441394
BVU_1768	BVU_RS08985	5302734	WP_011965315.1	2267489	2270401	-	2913	970	beta-galactosidase				-1.79945	0.107614		-1.7809	0.100195
BVU_1769	BVU_RS08990	5302735	WP_011965316.1	2270654	2272438	-	1785	594	glycoside hydrolase family 28 protein	G	Metabolism		-1.76664	0.431387		-1.73521	0.399445
BVU_1770	BVU_RS08995	5302736	WP_011965317.1	2272651	2273346	+	696	231	SGNH/GDSL hydrolase family protein				-2.8433	3.15473e-11		-2.82069	7.25958e-10
BVU_1771	BVU_RS09000	5302737	WP_011965318.1	2273550	2274983	-	1434	477	sulfatase	P	Metabolism		-2.65724	0.130756		-2.62221	0.10641
BVU_1772	BVU_RS09005	5302738	WP_011965319.1	2274988	2276790	-	1803	600	RagB/SusD family nutrient uptake outer membrane protein				-5.67392	0.291303		-5.12508	0.207799
BVU_1773	BVU_RS09010	5302739	WP_041174434.1	2276805	2280191	-	3387	1128	TonB-dependent receptor				-1.83318	0.545891		-1.80602	0.543452
BVU_1774	BVU_RS09015	5302740	WP_005842818.1	2280445	2281458	-	1014	337	FecR family protein				-2.49861	0.00677037		-2.47086	0.00506679
BVU_1775	BVU_RS09020	5302741	WP_011965321.1	2281603	2282169	+	567	188	RNA polymerase sigma-70 factor	K	Information storage and processing		-4.73421	6.31622e-09		-4.68242	3.67027e-09
BVU_1776	BVU_RS09025	5302742	WP_005842814.1	2282362	2283042	-	681	226	HU family DNA-binding protein				-1.00362	0.982632		1.00457	1
BVU_1777	BVU_RS09030	5302743	WP_011965322.1	2283371	2284768	+	1398	465	DUF3874 domain-containing protein				1.18953	0.414739		1.19915	0.400539
BVU_RS21510	BVU_RS21510	31479328	NA	2284893	2285161	+	269	88.6667	DUF1573 domain-containing protein				-1.04811	0.970581		-1.03939	1
BVU_1779	BVU_RS09035	5302745	WP_041174435.1	2285256	2285843	+	588	195	RNA polymerase sigma-70 factor	K	Information storage and processing		-1.56285	0.0105222		-1.55035	0.0202458
BVU_1780	BVU_RS09040	5302746	WP_011965325.1	2285962	2286906	+	945	314	FecR domain-containing protein				-1.86881	0.334344		-1.85441	0.329028
BVU_1781	BVU_RS09045	5302747	WP_011965326.1	2287062	2290610	+	3549	1182	SusC/RagA family TonB-linked outer membrane protein				-1.49725	0.42128		-1.48484	0.399867
BVU_1782	BVU_RS09050	5302748	WP_011965327.1	2290622	2292562	+	1941	646	RagB/SusD family nutrient uptake outer membrane protein				-1.89155	0.361409		-1.87597	0.344206
BVU_1783	BVU_RS09055	5302749	WP_011965328.1	2292656	2293777	+	1122	373	glycoside hydrolase family 88 protein				1.56867	0.458478		1.56877	0.435243
BVU_1784	BVU_RS09060	5302750	WP_011965329.1	2293791	2295053	+	1263	420	DUF2264 domain-containing protein				2.00881	0.174847		2.02033	0.158619
BVU_1785	BVU_RS09065	5302751	WP_011965330.1	2295065	2297635	+	2571	856	DUF4982 domain-containing protein				1.04336	0.919818		1.05224	0.935817
BVU_1787	BVU_RS09070	5302753	NA	2297944	2300158	+	2215	737.333	glycoside hydrolase				-2.12487	0.0500447		-2.0996	0.0423679
BVU_1788	BVU_RS09075	5302754	WP_032946382.1	2300310	2303096	+	2787	928	helix-turn-helix domain-containing protein	K	Information storage and processing		-1.28831	0.140149		-1.2784	0.201175
BVU_1789	BVU_RS09080	5302755	WP_011965334.1	2303312	2304748	+	1437	478	aldehyde dehydrogenase	I	Metabolism		-1.89464	0.0782148		-1.87395	0.0687967
BVU_1790	BVU_RS09085	5302756	WP_011965335.1	2304934	2305938	+	1005	334	glycoside hydrolase family 43 protein				-1.01031	0.988084		1.00115	1
BVU_1791	BVU_RS09090	5302757	WP_005849183.1	2306008	2307471	+	1464	487	DUF4038 domain-containing protein				-1.17255	0.839538		-1.16143	0.851025
BVU_1792	BVU_RS09095	5302758	WP_011965336.1	2307568	2308308	+	741	246	hypothetical protein				2.00053	1.92363e-10		2.0155	9.65044e-09
BVU_1793	BVU_RS09100	5302759	WP_011965337.1	2308330	2311656	+	3327	1108	AAA family ATPase	L	Information storage and processing		1.80311	5.7918e-10		1.81651	5.84435e-08
BVU_1794	BVU_RS09105	5302760	WP_005842798.1	2311710	2313185	-	1476	491	MFS transporter	E; G; R; P	Metabolism; Poorly characterized		-1.16809	0.48421		-1.15867	0.532293
BVU_1795	BVU_RS09110	5302761	WP_008782301.1	2313405	2314361	-	957	318	5-dehydro-4-deoxy-D-glucuronate isomerase				1.48131	0.00468973		1.49251	0.00550035
BVU_1796	BVU_RS09115	5302762	WP_005842794.1	2314380	2315771	-	1392	463	PTS sugar transporter subunit IIC				1.402	0.0175339		1.41173	0.0130925
BVU_1797	BVU_RS09120	5302763	WP_008669625.1	2316061	2317290	+	1230	409	glycoside hydrolase family 88 protein				1.48183	0.505197		1.49545	0.47739
BVU_1798	BVU_RS09125	5302764	WP_005849176.1	2317305	2318255	+	951	316	pectinesterase				2.1133	0.223991		2.12167	0.206907
BVU_1799	BVU_RS09130	5302765	WP_011965338.1	2318473	2321745	+	3273	1090	TonB-dependent receptor				-3.93302	0.0823726		-3.79433	0.0438306
BVU_1800	BVU_RS09135	5302766	WP_005849174.1	2321778	2323943	+	2166	721	RagB/SusD family nutrient uptake outer membrane protein				1.1899	0.748963		1.19696	0.734903
[truncated: 2,313 more rows]

## Sheet: RPKM & TPM individual samples
RPKM		10^9 * reads mapped to individual gene /total reads mapped to genome * length of individual gene in bp									untreated 1				untreated 2				untreated 3				Bd-A treated 1				Bd-A treated 2				Bd-A treated 3
[truncated: 4,069 more rows]
